# Supplementary material for: Genetic Signatures From RNA Sequencing of Pediatric Localized Scleroderma Skin
Source: Front Pediatr. 2021 Jun 7;9:669116. doi: 10.3389/fped.2021.669116 (PMC8215272; doi:10.3389/fped.2021.669116)
Supplement: Supplementary file 1 [file Table_1.XLSX]

## Sheet: Table 1. All LS vs HC DEG
Supplemental Table 1. Full DEG list of RNAseq comparing expression between pediatric healthy and localized scleroderma skin samples (n=3,753 genes).
Gene Symbol	Log₂ fold change	P-value	FDR p-value
MYH7	15.2485	6.88e-15	7.29e-12
MYL1	12.9875	1.21e-05	0.001186
KRT85	12.5227	3.26e-06	0.000416
IGKV3D-20	12.4561	2.13e-06	0.000291
KRTAP9-3	12.4192	8.8e-06	0.000925
KRT83	12.2637	1.15e-05	0.001137
TCEB3C	12.0631	3.34e-07	6.21e-05
KRTAP9-4	12.0618	2.17e-05	0.001901
KRT33B	11.49	4.11e-05	0.003169
KRTAP4-6	11.3774	5.26e-05	0.003818
KRTAP4-12	11.3437	4.95e-05	0.003654
KRTAP9-9	11.2347	7.53e-05	0.005117
KRTAP4-9	11.2168	7.22e-05	0.004934
KRTAP3-2	11.0484	3.64e-05	0.0029
IGKV1D-16	10.9386	3.52e-05	0.002844
KRTAP4-4	10.8517	0.000147	0.008434
KRTAP1-5	10.7303	0.000109	0.006796
KRTAP10-1	10.6045	8.55e-05	0.005651
KRTAP2-1	10.4745	0.000228	0.011863
PPP1R3A	10.4648	0.000245	0.012454
KRTAP9-2	10.4154	5.59e-07	9.54e-05
KRT33A	10.3363	0.000197	0.010555
KRT26	10.2949	0.000161	0.009046
KRTAP10-3	10.2914	0.000104	0.006546
SRY	10.2747	0.000209	0.011085
KRT28	10.2387	0.00016	0.009006
IGHV4-61	10.1822	8.03e-13	5.17e-10
TBC1D3	10.0888	0.000302	0.014654
IGHV1-58	9.98556	0.000292	0.01437
KRTAP1-3	9.93495	0.000469	0.020005
IGKV1-17	9.87965	2.13e-12	1.21e-09
KRTAP4-5	9.72956	0.000518	0.02132
KRTAP10-8	9.71482	0.000188	0.010219
KRTAP19-1	9.69605	0.000446	0.019371
KRTAP4-1	9.64748	0.000805	0.029425
IGKV2D-29	9.6449	0.000192	0.01035
KRTAP9-8	9.41877	6.8e-07	0.000112
KRTAP4-8	9.41843	0.000713	0.026977
IGLV3-27	9.40691	0.00051	0.021075
KRTAP4-2	9.39814	0.000917	0.03233
MYH2	9.28802	9.75e-09	2.68e-06
CH17-224D4.2	9.25116	0.000357	0.016503
KRTAP12-1	9.17097	0.000682	0.026057
KRTAP5-11	9.15526	0.000807	0.029469
KRTAP5-10	9.06187	0.00049	0.020555
IGKV1D-8	9.05912	0.000484	0.020442
CH17-224D4.1	9.05627	0.000614	0.024229
IGLV1-36	9.03573	0.000895	0.031756
KRTAP10-5	9.00769	2.82e-06	0.00037
KRT74	8.96785	1.7e-08	4.39e-06
DAZ4	8.9548	0.001338	0.042287
TSPY10	8.94458	0.001667	0.048444
MYF6	8.85203	0.001683	0.048745
IGHV3-13	8.82463	0.000794	0.029174
IGHV1-3	8.79415	0.001099	0.036576
IGKV2D-30	8.7008	0.000847	0.030539
OLR1	8.70024	0.001217	0.039436
IGKV1-16	8.69684	3.95e-12	2.09e-09
KRTAP4-11	8.67096	0.001945	0.053598
KRT82	8.66733	0.00172	0.049338
SPATA31A1	8.64981	0.000716	0.027063
IGKV5-2	8.64531	0.001375	0.043092
SMYD1	8.63682	0.001731	0.04954
FAM90A12P	8.59167	2.01e-06	0.000278
KRTAP3-1	8.54784	9.29e-07	0.000148
TBC1D3E	8.52698	2.64e-07	4.99e-05
NRAP	8.5047	2.06e-08	5.17e-06
XIRP1	8.48043	1.16e-08	3.15e-06
IGHV2-70_1	8.40828	0.001477	0.045025
KRTAP10-9	8.32247	1.4e-07	2.92e-05
KRT27	8.23736	5.14e-09	1.52e-06
OR2T34	8.18746	0.001449	0.044537
RP11-123K3.4	8.12596	0.001944	0.053598
MYLPF	8.04247	1.84e-06	0.000258
KRTAP5-4	7.99327	1.64e-05	0.00153
KRTAP10-2	7.9914	1.36e-06	0.000199
KRT81	7.98402	2.49e-08	6.12e-06
TBC1D3F	7.97129	7.06e-06	0.000776
KRT71	7.96105	8.37e-08	1.86e-05
GUCY1B2	7.94545	0.00198	0.054163
RP11-293I14.2	7.93034	8.94e-07	0.000144
AC002310.7	7.89265	0.001277	0.040932
KRTAP5-1	7.83392	5.49e-05	0.003945
KIR2DS4	7.61258	4.78e-05	0.003552
TRIM54	7.5891	0.000286	0.014171
IGLV2-18	7.57883	8.2e-06	0.000871
KRTAP3-3	7.53844	4.59e-07	8.11e-05
KRTAP10-7	7.49206	3.97e-08	9.44e-06
CH17-212P11.4	7.47406	2.12e-06	0.00029
AF196970.3	7.40714	0.001983	0.054228
KRT38	7.38097	0.00014	0.008173
KRTAP10-11	7.34555	1.13e-07	2.42e-05
IGKV2D-40	7.27179	1.94e-05	0.001734
RPTN	7.17973	1.17e-14	1.08e-11
CXCL11	7.15843	1.42e-07	2.96e-05
CIDEC	7.13708	9.42e-11	3.93e-08
GOLGA6D	6.96413	0.000209	0.01107
SIM1	6.96248	2.03e-09	6.41e-07
IGKV1-37	6.94164	5.81e-05	0.004101
IGKV1D-12	6.93781	7.99e-06	0.000855
KRTAP2-4	6.87007	0.000232	0.011964
KRTAP16-1	6.84019	1.9e-05	0.001713
TCHHL1	6.83153	8.06e-05	0.0054
LMOD3	6.8154	1.44e-05	0.001366
SLC7A10	6.73564	2.28e-07	4.47e-05
KRTAP10-10	6.70561	1.79e-06	0.000253
KLHL41	6.69406	9.58e-09	2.66e-06
KRTAP10-4	6.69176	3.72e-06	0.000466
MYL2	6.63685	0.000128	0.007652
MYBPC1	6.55987	5.41e-07	9.35e-05
MYLK2	6.48979	3.59e-05	0.002881
KRTAP12-2	6.46059	2.49e-06	0.000333
CH17-262H11.1	6.45874	0.000151	0.008604
KRTAP5-2	6.40763	1.69e-05	0.001558
MB	6.4042	1.13e-05	0.001127
TRGV3	6.38921	3.93e-09	1.18e-06
KRTAP5-3	6.27308	3.48e-05	0.002813
RP11-802E16.3	6.22752	0.000172	0.009473
ACTN2	6.19023	5.45e-07	9.38e-05
OR10A5	6.07409	0.000115	0.007042
TMOD4	6.05107	8.71e-06	0.000919
TNNC2	6.05079	4.43e-06	0.000539
KLHL40	6.04662	0.000553	0.022347
IGKV3D-15	5.99408	1.46e-07	3.03e-05
TNNT3	5.9903	4.91e-09	1.45e-06
KIR2DP1	5.98593	0.00158	0.046893
C10orf71	5.96521	5.7e-06	0.000652
PLIN4	5.9522	8.27e-10	2.86e-07
ATP2A1	5.91505	6.29e-07	0.000105
ACTA1	5.91214	5.45e-06	0.000632
KRT35	5.89468	9.39e-07	0.000149
IGHV3-73	5.89331	8.88e-06	0.000929
SMPX	5.86836	0.000258	0.012973
TTC16	5.84283	2.53e-07	4.86e-05
RFPL4A	5.80079	0.001319	0.041976
USP17L3	5.79974	1.48e-05	0.001405
LGALS7	5.79695	1.87e-13	1.36e-10
ASB5	5.7955	0.00189	0.052571
KRTAP10-6	5.77632	0.000142	0.008237
RP11-1221G12.2	5.76228	0.000525	0.021528
ADIPOQ-AS1	5.76093	3.21e-08	7.82e-06
TUSC5	5.744	2.17e-05	0.001897
LCE3E	5.74081	5.54e-07	9.48e-05
MIR663AHG	5.74013	4.26e-08	1.01e-05
ARPP21	5.7145	7.3e-05	0.00498
LEP	5.69474	8.07e-06	0.00086
ANKRD30A	5.66287	1.51e-06	0.00022
TGM6	5.58911	0.000389	0.017515
HEATR9	5.54317	2.84e-06	0.000371
KRT86	5.53963	3.41e-05	0.002774
TCHH	5.4724	2.09e-06	0.000288
KRT72	5.44552	4.4e-10	1.58e-07
PLIN1	5.43277	1.59e-08	4.17e-06
TRAV19	5.40134	0.000117	0.007149
MYPN	5.39676	4.57e-05	0.003445
IGHV3OR16-9	5.39541	0.001619	0.047611
XIRP2	5.38323	0.00038	0.017205
KRTAP10-12	5.36577	4.58e-06	0.00055
HEPACAM	5.35871	8.25e-07	0.000134
LHB	5.35459	3.22e-06	0.000413
FABP9	5.35379	0.000675	0.025839
IL12B	5.3156	0.001358	0.042767
FOXI3	5.30295	0.00089	0.031619
SATL1	5.29323	5.6e-05	0.004003
KRTAP4-7	5.2605	0.000615	0.024246
KRT34	5.25206	0.000129	0.007691
TRGV5	5.20915	1.23e-07	2.6e-05
JSRP1	5.20729	0.000263	0.013148
TNNC1	5.14045	9.29e-05	0.006051
SLC5A5	5.11454	0.001324	0.042061
PAGE2B	5.10753	0.001996	0.054478
FOXD4L3	5.09868	1.15e-05	0.001137
SPDYE22P	5.09306	6.21e-05	0.004324
MYOZ1	5.07022	0.000416	0.01844
IGKV1OR2-108	5.07005	5.57e-06	0.000644
FRMPD2B	5.06069	0.000213	0.011266
KLHL31	5.04591	4.61e-07	8.13e-05
TNNT1	5.03974	1.11e-06	0.000172
KRTAP1-1	5.03813	0.000697	0.026462
IGKV2-24	5.02694	4.59e-05	0.003455
VCX3A	4.97006	0.000431	0.018922
KRTAP5-5	4.9697	0.001747	0.049802
CKM	4.91104	0.000501	0.020818
HNRNPA1P34	4.8823	1.92e-05	0.00172
KCNU1	4.87296	0.001719	0.049338
IGKV1-6	4.85589	0.00038	0.017205
DUX4	4.85253	5e-05	0.003669
TBC1D3I	4.83245	2.14e-06	0.000291
RP11-108K14.8	4.83182	3.64e-05	0.0029
SPDYE17	4.82817	5.92e-06	0.000674
KRTAP5-8	4.82125	0.000149	0.008481
IGKV1D-17	4.80563	0.001851	0.051761
FKBP6	4.77521	0.001476	0.045018
MURC	4.76571	0.000141	0.008173
WFDC12	4.74983	5.34e-09	1.57e-06
UNC45B	4.74832	0.000414	0.018391
FAM90A13P	4.74816	0.000504	0.020881
ADIPOQ	4.74693	3.84e-05	0.003012
LINC01605	4.7328	0.001964	0.053857
LGALS12	4.68743	4.43e-06	0.000539
TRDV1	4.68716	0.000203	0.010843
FAM90A4P	4.67899	0.000927	0.032638
GPR84	4.67421	0.000214	0.011287
DSG4	4.67012	1.14e-06	0.000175
KRT2	4.61307	8.06e-10	2.8e-07
SERINC4	4.60615	5.75e-10	2.05e-07
IGHV3-72	4.59851	0.001681	0.048745
KRT37	4.58533	0.000612	0.024174
POM121L4P	4.58121	0.001054	0.035661
PSG8	4.55888	2.29e-06	0.000307
FAM90A11P	4.55552	1.08e-05	0.001092
AGBL1	4.53878	0.000348	0.016152
MYO18B	4.53668	0.00014	0.008173
OR10A2	4.52946	0.000457	0.019671
ACCSL	4.51741	0.000365	0.016752
WFIKKN1	4.51492	0.000319	0.015145
MYBPH	4.48765	0.001253	0.040395
TYR	4.48413	4.77e-11	2.05e-08
KIR3DX1	4.47738	0.000172	0.009487
C10orf99	4.46353	0.000162	0.009085
TRPM1	4.44707	4.25e-11	1.89e-08
FBN3	4.44534	0.000173	0.009522
KCNV2	4.43702	2.57e-07	4.9e-05
RP11-50B3.2	4.42194	0.001149	0.03768
PRRT4	4.41042	0.000108	0.006724
GPR152	4.40033	0.000727	0.027384
CASP5	4.38892	0.000212	0.011216
IGKV1D-13	4.37002	0.001247	0.04025
G0S2	4.349	6.49e-05	0.004491
NUTM2E	4.34182	1.81e-07	3.61e-05
AC104534.3	4.33594	0.000364	0.016715
POU3F3	4.33278	0.000194	0.01043
ANKRD20A8P	4.31907	7.61e-06	0.000822
RP1-37E16.12_1	4.30458	6.46e-08	1.48e-05
FAM90A20P	4.29983	5.12e-06	0.000603
C10orf55	4.29946	2.56e-06	0.000341
PERM1	4.29693	2.62e-07	4.96e-05
NEB	4.29394	1.32e-05	0.001268
TRGC2	4.28683	7.03e-08	1.6e-05
FAM90A24P	4.26553	0.000228	0.011863
IGLV1-50	4.25724	0.00182	0.051159
SLC35G5	4.25699	1.28e-05	0.001241
SP8	4.25047	0.000332	0.015551
MYBPC2	4.24533	0.001396	0.043547
MYOM3	4.23899	4.07e-05	0.00315
IFNG	4.23882	0.001108	0.036812
IGKV1OR10-1	4.23392	0.000218	0.011435
FHAD1	4.23157	4.52e-06	0.000547
AC243756.1	4.22107	7.82e-05	0.005262
TAS2R60	4.21115	0.000485	0.020461
BATF2	4.20764	0.000174	0.009591
PSG11	4.19472	1.56e-06	0.000226
CD244	4.16359	5.85e-06	0.000667
FAM90A2P	4.15255	7.3e-06	0.000797
MCHR1	4.15247	2.83e-05	0.002375
IGKV2-30	4.13852	0.000448	0.019392
RHOXF2	4.12968	9.14e-07	0.000146
LMOD2	4.08974	0.000725	0.027365
AC027601.1	4.06165	0.000254	0.012808
PPP1R1A	4.05191	5.53e-05	0.003964
TSPO2	4.05073	8.04e-05	0.005397
GPAM	4.04406	1.63e-06	0.000233
PADI3	4.01662	0.000115	0.00704
SLC5A2	4.01413	6.34e-05	0.00441
CDRT15	4.0137	0.00075	0.028106
KLRC3	3.998	3.7e-05	0.002935
TNNI2	3.9697	1.25e-05	0.00122
DSG1-AS1	3.91312	9.98e-06	0.001015
DDX11L1	3.89692	4.77e-06	0.000565
ACVR1C	3.89663	4.57e-05	0.003445
AC008132.13	3.89644	0.001084	0.036283
VCX	3.87824	0.00066	0.02543
NAT8L	3.8701	0.000314	0.015013
FLG	3.86296	2.64e-09	8.02e-07
AC000032.2	3.86286	0.00172	0.049338
HEPHL1	3.86047	5.16e-05	0.003764
FOXD4L4	3.85512	4.53e-06	0.000547
TPTE2	3.83593	0.001416	0.043835
KCNIP2	3.82607	1.1e-05	0.001104
ASTL	3.82512	0.000885	0.031509
FRG2C	3.81781	0.000397	0.0178
LCE1E	3.80227	2.5e-07	4.83e-05
FBXW10	3.80094	1.35e-05	0.001294
ABRA	3.797	0.00054	0.021976
RP11-615I2.2	3.79037	0.00173	0.049536
VMO1	3.78877	0.000199	0.010654
USP17L22	3.78519	0.000434	0.01902
ZIC1	3.78069	0.000348	0.016152
LY6G6D	3.77542	0.001587	0.04702
RIMBP3	3.77435	1.58e-07	3.23e-05
SIX1	3.76815	0.000102	0.006485
KCNA7	3.76018	0.000352	0.016279
RFPL3S	3.75477	0.001368	0.042978
SLC47A2	3.74708	9.6e-08	2.09e-05
TBC1D3B	3.73714	1.92e-06	0.000266
RP11-526D8.7	3.72176	0.000497	0.02068
FFAR2	3.71401	0.0006	0.023793
GYG2	3.70897	7.02e-05	0.004802
RP11-218E20.5	3.70737	0.000324	0.015307
PMEL	3.69934	2.37e-09	7.27e-07
PLA2G3	3.69563	3.94e-06	0.00049
SPDYE15P	3.67837	3.41e-07	6.31e-05
EEF1A2	3.67656	8.82e-05	0.005808
ANKRD20A9P	3.67654	0.001772	0.050318
APOBEC3A	3.67374	0.000337	0.015783
PYGM	3.64827	0.000514	0.021188
MXRA5Y	3.63137	6.21e-05	0.004324
USP32P2	3.62115	0.000145	0.008355
USP17L2	3.61143	4.46e-07	7.96e-05
KLK9_1	3.60041	0.000455	0.019614
KLHL17	3.58531	2.85e-08	6.96e-06
PSG3	3.58306	3.89e-05	0.003033
KIAA1875	3.56538	4.23e-05	0.003242
CH17-128G5.1	3.56374	0.000131	0.007777
KCNJ11	3.55202	0.000577	0.023033
NLRP14	3.50691	0.001932	0.053431
AQP7	3.50631	4.57e-05	0.003445
MYOM2	3.50625	0.001072	0.035999
SCN1A	3.49291	0.000384	0.017349
LYG2	3.4905	0.001806	0.050889
TYRP1	3.48768	9.95e-07	0.000156
TMEM86B	3.47974	1.59e-05	0.001489
TRAV8-2	3.46574	0.001427	0.04404
REC114	3.46458	0.000753	0.028138
OR2T2	3.46388	0.000439	0.01916
TTN	3.44594	0.000489	0.020507
AC110781.3	3.4371	0.000381	0.017205
KRT16P1	3.4352	0.000254	0.012805
KRT3	3.43483	0.000519	0.021348
LINC01599	3.42855	0.000899	0.03186
KLB	3.42037	0.0001	0.006391
RAB40AL	3.41742	0.000442	0.019256
OR52I1	3.40997	0.00057	0.022819
OR13D1	3.39892	0.001482	0.045071
PITRM1-AS1	3.39698	8.52e-05	0.005642
RP11-277P12.6	3.39304	0.000277	0.013737
NTRK1	3.39005	0.001709	0.049226
USH1G	3.38986	0.000103	0.006529
POM121L7	3.38041	0.000266	0.013322
PSG9	3.35619	0.000201	0.010735
KPRP	3.35487	3.96e-06	0.00049
SPTA1	3.35193	0.000126	0.007543
SPAG4	3.34824	0.000377	0.017113
CCDC183-AS1	3.34163	6.66e-05	0.004585
KLK14	3.3399	0.000545	0.02209
RP11-346J10.3	3.32956	0.00065	0.025208
GBAP1	3.31501	7.14e-09	2.05e-06
TRGV2	3.31396	0.000408	0.018194
KRT31	3.30979	0.000141	0.008173
NPIPB8	3.28714	2.36e-05	0.002033
IL36G	3.2867	0.000224	0.011718
HOXC11	3.28554	0.000357	0.016503
C17orf78	3.28317	0.001912	0.053015
PSG5	3.27827	5.3e-05	0.003845
LCE1B	3.27713	5.65e-06	0.000649
AC005488.11	3.26862	0.000867	0.031094
JMJD7	3.26827	6.4e-05	0.004443
LINC00471	3.26607	0.000732	0.02758
TAS2R50	3.26045	1.56e-05	0.00147
RP11-148K1.12	3.25691	0.00153	0.046019
FAM138F	3.25444	0.001575	0.046793
C1orf195	3.25249	0.000203	0.01081
FAM95C	3.23812	0.001515	0.045714
MST1P2	3.23129	9.5e-07	0.000151
RPA4	3.22653	0.000598	0.023748
DNAAF3	3.22479	0.001521	0.045834
CEP295NL	3.22462	2.12e-05	0.001862
RP11-394J1.2	3.22085	0.001473	0.044956
BIRC7	3.21408	0.001443	0.044403
LPL	3.20895	8.92e-05	0.00586
SLC6A15	3.20456	3.65e-05	0.0029
DUOXA2	3.19923	2.57e-05	0.002183
IVL	3.19321	8.04e-06	0.000858
C11orf21	3.18791	0.000303	0.014709
CDC42P5	3.18513	0.000296	0.014459
ATP5L2	3.18473	9.81e-05	0.006297
ADORA2A-AS1	3.17322	0.001564	0.04672
PGAM2	3.14963	2.15e-05	0.001891
GBP1P1	3.14948	1.8e-05	0.001637
PRSS53	3.14749	6.51e-05	0.004503
CPNE7	3.14495	6.41e-05	0.004446
BRICD5	3.14242	0.000685	0.026176
CALML5	3.14145	6.16e-06	0.000693
DDX12P	3.13887	2.53e-10	9.82e-08
ANKRD23	3.13667	4.45e-05	0.003379
LCE1A	3.13563	1.69e-05	0.001554
C14orf80	3.13136	2.95e-06	0.000382
RP11-304L19.4	3.127	3.21e-05	0.002636
RAET1L	3.12584	0.000442	0.019269
CXCL10	3.11888	0.001382	0.043194
FAM27E3	3.11098	8.45e-08	1.87e-05
FOXD4L1	3.10932	0.001654	0.048159
FABP4	3.10796	0.000794	0.029174
AZGP1P1	3.10416	0.000295	0.014459
RET	3.1028	4.21e-05	0.003232
FAM90A25P	3.1012	0.000105	0.006614
ZNF280B	3.09293	0.000111	0.006861
PRKXP1	3.09055	5.1e-05	0.003729
PCDHA7	3.08185	0.000977	0.033851
NEU2	3.07728	0.000824	0.029893
RP11-106M3.5	3.06679	0.001687	0.048828
FSCN2	3.06604	0.000229	0.011874
ADAM20P1	3.06252	0.001056	0.035707
LRP4-AS1	3.06017	0.000952	0.033248
ALG1L13P	3.06006	0.000649	0.025176
LCE1D	3.05658	0.000453	0.019567
SLC1A6	3.05365	0.000313	0.014996
SELE	3.04895	2.43e-05	0.002087
PSG6	3.04114	0.001099	0.036576
LCE2A	3.03964	9.88e-06	0.001007
CLDN18	3.03309	0.000695	0.026435
PSG2	3.02373	0.001702	0.049117
RP5-1024G6.2	3.01597	0.001765	0.050183
C1orf68	3.0155	9.88e-07	0.000156
FCGR1B	3.01427	0.000807	0.029469
RNASE8	3.00342	0.000948	0.033204
PCSK2	2.99032	4.25e-06	0.000521
VSIG8	2.98489	0.000419	0.018539
STYK1	2.98391	8.35e-06	0.000885
SLC34A3	2.98259	0.001109	0.036815
CD101	2.96931	3.99e-06	0.000494
DCT	2.969	1.06e-05	0.001072
CTAGE6	2.96737	0.000295	0.014451
CTD-2228K2.7	2.96193	2.08e-05	0.001834
C11orf42	2.95983	0.000695	0.026435
KLK12	2.95971	0.000147	0.008422
LCE1F	2.9558	8.12e-05	0.005427
RP11-49K24.9	2.95527	0.000447	0.019392
GZMH	2.95317	0.001728	0.049504
AC006014.8	2.94583	0.000294	0.014442
NPY4R	2.9422	0.000141	0.008173
AP000654.4	2.94167	0.00126	0.040512
PSG7	2.94063	0.000429	0.018872
CRLF2	2.93018	0.000182	0.009949
MDGA1	2.9176	1.69e-06	0.00024
RP1-253P7.1	2.91183	0.000904	0.032026
LOXHD1	2.91065	9.03e-05	0.005923
NUTM2HP	2.90665	0.000273	0.013616
MST1L	2.90557	0.000106	0.006654
RYR1	2.8927	0.001649	0.048081
CLDN20	2.89026	1.68e-05	0.001554
ESPN	2.88828	1.61e-06	0.000232
KRBA2	2.88555	4.71e-05	0.003517
SBSN	2.8841	1.05e-05	0.001069
CH17-360D5.2	2.88042	4.99e-05	0.003669
FAM166B	2.87097	0.0004	0.017914
AC092159.2	2.8677	0.001613	0.047506
COL11A1	2.84734	0.000711	0.026937
MAGIX	2.8381	0.001682	0.048745
SLC29A2	2.83417	0.00014	0.008173
LTB4R	2.81084	1.68e-06	0.00024
GSDMC	2.80965	8.88e-06	0.000929
MLANA	2.80348	3.09e-05	0.002544
MLC1	2.8004	0.001958	0.053781
KLRC4-KLRK1	2.79957	0.000404	0.018039
LGI3	2.79647	4.15e-05	0.003197
HCAR2	2.79524	2.36e-05	0.002033
CLEC4F	2.78792	0.000432	0.018962
AC012314.8	2.7765	0.000236	0.012101
CSNK2B-LY6G5B-1181	2.77477	8.95e-07	0.000144
SLC25A2	2.76768	0.001298	0.041455
RP11-89N17.1	2.75935	0.001753	0.0499
AC026150.6	2.75731	0.000506	0.020953
ARHGEF39	2.75412	0.001245	0.040211
GOLGA6L9	2.75254	3.78e-07	6.91e-05
MS4A14	2.75046	0.000813	0.029615
RNF225	2.7455	0.000476	0.020187
UCP3	2.73866	0.001963	0.053852
AC002116.7	2.72927	0.001574	0.046793
C2orf54	2.72904	0.000182	0.009922
CARD14	2.72355	6.83e-06	0.000757
DUOXA1	2.72303	1.88e-05	0.001708
GPRIN2	2.72205	0.000791	0.029123
FBXO24	2.71852	0.001429	0.044047
PRH1	2.71732	3.08e-05	0.002544
LCE2D	2.71153	3.02e-05	0.002501
LRRC37A15P	2.70062	0.000378	0.017136
ZNF683	2.69746	0.001644	0.047986
ATAD3B	2.69122	2.03e-07	4.03e-05
SLFNL1	2.68623	0.001191	0.038755
PMS2P2	2.68538	0.001162	0.038018
RP11-1415C14.4	2.68386	0.000503	0.020874
SOX21	2.68057	9.58e-05	0.006195
PP14571	2.67622	0.00195	0.053659
RHOV	2.67502	0.000207	0.010989
KRT1	2.67079	4.68e-05	0.003507
GOLGA8M	2.66805	0.000157	0.00887
SFTPC	2.6675	0.001714	0.049321
AP000275.65	2.6654	0.000198	0.010602
TIFAB	2.66444	0.000459	0.019671
TRPV6	2.65773	6.73e-05	0.004625
BTNL9	2.64803	0.000177	0.009738
DNAH3	2.64534	0.000111	0.006855
LINC00893	2.6444	5.73e-05	0.004072
COL7A1	2.64369	2.65e-06	0.00035
RP11-958N24.2	2.64145	0.000573	0.022909
CLDN22	2.63896	0.000879	0.031446
CTGLF12P	2.63728	0.000527	0.021569
CTC-425O23.2	2.63511	0.001283	0.041068
WNT2	2.63041	0.001218	0.039445
TCEB3B	2.62754	0.001091	0.036397
ADAM21	2.62752	0.000756	0.028183
LCE1C	2.62735	0.000632	0.024687
CTSW	2.62592	0.00017	0.009432
EPS8L1	2.62307	1.35e-06	0.000199
COL8A1	2.60397	0.000645	0.02504
EFCAB8	2.60089	0.001819	0.051144
LENG9	2.59938	0.00011	0.006854
HCAR3	2.59854	0.000136	0.008039
FAM86HP	2.59763	0.000769	0.028556
SLC6A11	2.59687	0.000339	0.015846
CCDC154	2.59654	0.000487	0.020488
IL9R	2.59258	0.000461	0.019722
AOC2	2.59232	0.000229	0.011874
RP11-927P21.5	2.58751	0.001118	0.037035
C15orf62	2.57727	1.3e-05	0.001259
SLC6A17	2.57169	0.000363	0.016704
DMKN	2.56888	1.14e-05	0.001131
KDM4E	2.56673	0.000515	0.021207
LTB4R2	2.56672	1.14e-05	0.001131
CDHR1	2.56312	4.75e-05	0.00353
PRSS48	2.56118	0.001066	0.03589
BCAN	2.55957	0.000117	0.00714
FGFR3	2.55954	7.11e-06	0.000778
CASP14	2.55138	1.25e-05	0.001222
BTN2A3P	2.53417	8.99e-06	0.000933
SOX10	2.53397	7.6e-05	0.005149
NOTCH2NL_1	2.5335	9.98e-05	0.006375
EVPL	2.52757	6.71e-06	0.000746
CES4A	2.5275	3.56e-06	0.00045
FBXL8	2.52649	0.000156	0.008835
TBC1D3C	2.52543	1.19e-05	0.001173
ALS2CL	2.52434	6.69e-07	0.000111
CMTM1	2.52346	0.001336	0.042286
MST1R	2.52334	4.71e-06	0.000561
MSR1	2.51672	0.001531	0.04603
FAM205A	2.51044	0.000835	0.030198
GOLGA8Q	2.50783	6.24e-06	0.000697
CCDC64B	2.50322	0.000459	0.019671
C16orf93	2.50135	0.001863	0.052026
GRIN2A	2.50047	0.000792	0.029142
MYO7B	-2.5037	1.65e-05	0.00153
NTF3	-2.50383	0.000437	0.01913
SLC25A10	-2.50461	0.0016	0.047277
HIST2H3D	-2.51686	4.05e-06	0.000499
AHCY	-2.52023	2.2e-07	4.33e-05
ABAT	-2.52491	1.6e-06	0.00023
CP	-2.53223	1.36e-05	0.0013
ALDH1B1	-2.5332	1.29e-05	0.001252
C1QTNF7	-2.53395	0.001561	0.04666
GPX2	-2.54233	1.42e-05	0.001352
CDO1	-2.54765	0.001416	0.043836
LIPC	-2.55022	0.000205	0.010912
SLC35D1	-2.55982	1.53e-07	3.13e-05
BEND5	-2.56092	5.16e-06	0.000606
IGFBP2	-2.56658	5.09e-05	0.003729
KRT8	-2.56721	0.000135	0.007981
ZNF334	-2.56734	0.000123	0.007429
TIMM10B_2	-2.56756	9.07e-05	0.005924
GREM1	-2.57051	0.000166	0.009244
AC073333.1	-2.58145	0.001863	0.052026
IGIP	-2.5827	6.11e-06	0.00069
HSPA1L	-2.58539	3.97e-05	0.003086
NR5A2	-2.59382	1.27e-05	0.00124
FLJ35934	-2.59809	0.00111	0.036815
SLC4A4	-2.59964	8.54e-05	0.00565
WNT5A	-2.59984	0.000441	0.019239
TMEM97	-2.60088	0.001093	0.036429
TBPL1	-2.60271	3.97e-07	7.16e-05
CDR1	-2.60446	7.57e-06	0.00082
FCMR	-2.62231	0.001812	0.051014
INSC	-2.62253	0.00084	0.030325
MESDC1	-2.62303	0.000193	0.010408
SERHL2	-2.62439	1.64e-05	0.001527
PRKAA2	-2.62932	0.00019	0.01031
BANK1	-2.63385	0.000118	0.00719
SPIRE2	-2.63607	0.000661	0.02543
CHAC2	-2.66273	0.000185	0.010079
TUBB3_2	-2.67001	1.19e-05	0.001173
SLC39A14	-2.68115	4.61e-06	0.000552
TSPAN12	-2.6947	2.67e-06	0.000351
CHPT1	-2.70287	2.98e-10	1.13e-07
GRM1	-2.7114	0.000485	0.020461
RP11-685M7.5	-2.72036	6.24e-07	0.000105
ABCB11	-2.73105	0.00014	0.008173
C15orf65	-2.73372	0.001987	0.054298
EVA1A	-2.73745	0.000244	0.012379
SEPHS2	-2.74658	3.91e-07	7.08e-05
PURG	-2.74679	0.000397	0.017795
CCDC181	-2.75061	0.001534	0.046063
SYN1	-2.75368	0.000289	0.014239
PRRT2	-2.76662	0.00036	0.016573
PMS2P9	-2.77833	0.001268	0.04072
BDKRB2	-2.78419	0.000619	0.024339
TFF3	-2.78949	1.97e-05	0.001754
CFHR1	-2.79297	0.000655	0.025276
SLC27A2	-2.79408	7.67e-05	0.005184
TM9SF1	-2.79502	3.54e-05	0.002854
FAM150B	-2.79625	0.000964	0.033555
MTRNR2L1	-2.80374	0.001021	0.034938
CKS2	-2.81237	2.03e-05	0.001799
PRIMA1	-2.8223	0.00035	0.016223
TSPAN8	-2.82577	3.99e-05	0.003094
PLS1	-2.82841	1.13e-06	0.000174
SELT	-2.83635	2.17e-09	6.79e-07
KLF15	-2.83731	0.000964	0.033552
COLEC11	-2.84607	0.001375	0.043092
RP11-493E12.3	-2.85128	0.000382	0.017258
CH17-385C13.2	-2.85372	0.001397	0.043547
IL7R	-2.85547	6.12e-05	0.004275
STRA6	-2.85645	0.001073	0.036011
ERC2	-2.86167	0.000955	0.033364
CACNA1A	-2.86229	6.78e-05	0.004653
GAD1	-2.8678	0.000256	0.012908
FGGY	-2.87195	4.43e-08	1.04e-05
HS3ST3B1	-2.87344	8.41e-05	0.005589
PCSK1	-2.90318	0.000546	0.022127
FOXF2	-2.90998	7.98e-06	0.000855
NPIPA2	-2.91049	0.001273	0.040822
SMDT1	-2.91653	3.25e-11	1.45e-08
XDH	-2.91924	1.1e-05	0.001106
ELANE	-2.91955	0.001742	0.049703
OIP5-AS1	-2.91988	0.000157	0.00887
ZNF860	-2.92005	8.18e-07	0.000133
LGALS4	-2.92207	9.55e-05	0.00618
COL19A1	-2.92316	0.00086	0.030904
FOXA1	-2.93384	0.000773	0.028588
HIST1H3A	-2.93568	3.27e-06	0.000416
CYP3A4	-2.93826	5.25e-06	0.000613
KBTBD11	-2.94273	0.000494	0.020651
PIANP	-2.94358	0.000457	0.019671
NECAB1	-2.95002	0.002005	0.054656
SULT1C2	-2.95869	0.000967	0.033615
USH1C	-2.96155	0.000665	0.025525
LINC01578	-2.97717	0.000314	0.014996
GRIK5	-2.97838	7.06e-06	0.000776
SLC44A4	-2.98108	2.92e-05	0.002428
SLC16A2	-2.98977	2.38e-07	4.62e-05
SLC30A10	-2.99978	0.001065	0.035873
C9orf16	-3.0044	4.76e-06	0.000565
FAM129C	-3.00459	0.001643	0.047986
HPN	-3.00545	0.001944	0.053598
RP11-347P5.1	-3.00586	0.001928	0.053375
CLCN4	-3.01132	1.05e-06	0.000164
CACNA1E	-3.01133	0.000195	0.010474
KCNA1	-3.01516	0.000375	0.017083
TPTEP1	-3.026	2.29e-06	0.000307
STARD10	-3.04328	1.14e-07	2.42e-05
ZFAS1	-3.05162	4.55e-07	8.06e-05
PPIAP29	-3.05597	4.22e-05	0.003236
CAMK2N1	-3.05657	3.09e-07	5.78e-05
PLD5	-3.05882	0.000403	0.018033
CTD-2561J22.5	-3.07564	0.001927	0.053375
CYP46A1	-3.08195	0.000284	0.01408
CKMT1A	-3.08424	1.33e-06	0.000197
AKR7L	-3.08695	5.84e-06	0.000667
RP11-206L10.8	-3.08708	2.59e-05	0.002195
CTD-2017D11.1	-3.08988	0.001002	0.034564
MTRNR2L8	-3.0943	4.89e-07	8.55e-05
RP11-166D19.1	-3.09451	0.001172	0.038255
SCG5	-3.09836	0.000756	0.028183
NETO1	-3.09882	0.001359	0.042767
DYNLL2	-3.10455	9.07e-11	3.81e-08
CDK2AP2	-3.1083	6.28e-09	1.83e-06
KCNH2	-3.11471	0.000111	0.006883
PTPRR	-3.12554	0.000307	0.014813
GRM5	-3.12988	0.000771	0.028576
ATP5G3	-3.13771	9.88e-11	4.08e-08
CES3	-3.14565	5.48e-05	0.003943
FZD10-AS1	-3.14696	0.001505	0.045475
TUG1	-3.14936	0.000118	0.007178
BRINP2	-3.16077	0.001029	0.035067
FAM181B	-3.16098	0.001826	0.051275
CCL22	-3.1681	0.000148	0.008449
PRRG3	-3.17232	3.95e-06	0.00049
RP11-285F7.2	-3.17413	0.001716	0.049338
CETP	-3.17428	0.000139	0.008173
FAM72C	-3.17646	3.67e-05	0.002916
SALL1	-3.19671	2.58e-05	0.00219
SLC38A4	-3.20142	3.5e-07	6.44e-05
TUBB8P12	-3.20418	0.001563	0.046709
MEP1B	-3.20448	4.7e-06	0.00056
RP11-248J23.7	-3.22293	0.000601	0.023832
RPL27AP	-3.22401	0.001795	0.050702
RP11-38C17.1	-3.22904	0.000537	0.021896
SLC17A8	-3.22973	0.001608	0.047417
NAALADL1	-3.23033	6.95e-07	0.000114
PGRMC1	-3.23455	2.56e-10	9.86e-08
PABPC3	-3.23502	1.76e-05	0.001613
MAGI2-AS3	-3.23651	0.001489	0.045165
CLEC4G	-3.24152	0.000363	0.016697
CELF4	-3.24359	0.001376	0.043092
SLC1A2	-3.26017	1.86e-06	0.00026
LINC00239	-3.26712	0.000348	0.016152
PRSS1	-3.27729	0.000146	0.008362
GABBR2	-3.27819	0.000112	0.006895
SLC5A11	-3.28738	5.24e-05	0.003818
CXCL6	-3.28925	0.001736	0.049607
ETNK2	-3.29321	1.97e-08	4.96e-06
GLRA4	-3.29531	0.001282	0.041066
CCDC177	-3.30621	0.001911	0.053008
PCDH15	-3.31482	0.000178	0.009748
KLHL2P1	-3.31543	0.000693	0.026409
RP11-438L7.3	-3.32831	8.21e-05	0.005465
SYT1	-3.32866	4.09e-07	7.33e-05
GDF15	-3.32945	0.000312	0.014963
KIF6	-3.32966	4.55e-06	0.000547
CYP3A43	-3.33304	0.000246	0.012464
COLCA1	-3.33891	0.001101	0.036603
TDO2	-3.33996	2.28e-05	0.00197
DAB1	-3.35373	1.12e-05	0.001123
RP11-977G19.5	-3.35531	0.001404	0.043678
TMIGD2	-3.35601	0.000963	0.03354
CYP2D6	-3.36266	9.73e-08	2.12e-05
VNN3	-3.36281	0.000478	0.020224
ENPP3	-3.36956	1.77e-07	3.56e-05
TMEM252	-3.37275	0.001339	0.042294
ASNSP1	-3.37451	0.000885	0.031509
GAPT	-3.37491	0.000107	0.006708
RP11-705C15.3	-3.37958	0.000564	0.022622
CD22	-3.38975	4.96e-05	0.00366
LINC01415	-3.39166	0.001789	0.050592
SNAP25	-3.39852	0.000207	0.010989
CDH2	-3.40364	2.16e-06	0.000293
MGAM2	-3.40531	6.61e-07	0.00011
SLC28A2	-3.40735	4.25e-05	0.003249
OSER1-AS1	-3.40749	0.001161	0.038013
GRM8	-3.4162	0.000122	0.007376
PANK1	-3.42046	8.9e-09	2.49e-06
ADGRG7	-3.42118	0.000268	0.013387
SPIB	-3.42432	0.00114	0.037531
LINC00641	-3.42992	0.001586	0.047009
CYP2F1	-3.43822	3.59e-05	0.002881
INHBE	-3.45863	0.001204	0.03914
SMIM10L1	-3.4621	0.000321	0.015231
L1TD1	-3.46617	0.000171	0.00945
HIST1H2BN	-3.46745	1.34e-11	6.43e-09
CYP7A1	-3.47047	1.43e-05	0.00136
GCLM	-3.47065	2.35e-09	7.27e-07
ELOVL2	-3.47115	0.000106	0.006627
LDLRAD4-AS1	-3.47205	0.001353	0.042649
DANCR	-3.47235	0.001325	0.04207
CTB-102L5.4	-3.47459	0.001625	0.047703
CA8	-3.4796	1.44e-07	2.98e-05
LINC00865	-3.48266	0.001241	0.040127
AC009950.2	-3.4845	0.000426	0.018781
CYP3A7-CYP3A51P	-3.49225	5.66e-05	0.004033
RP11-403B2.10	-3.49558	0.001503	0.045475
ZNF725P	-3.49871	0.000589	0.023443
CAMKV	-3.49882	0.001397	0.043547
CTC-250I14.1	-3.50221	0.000142	0.008237
ATP1A4	-3.5027	0.000148	0.008443
ACTG2	-3.50832	3.48e-10	1.29e-07
KIF4B	-3.51037	0.000639	0.024916
ATP5EP2	-3.51514	7.34e-05	0.005
REP15	-3.51523	0.000306	0.014785
HIST1H4K	-3.51524	0.000339	0.015846
ANXA13	-3.52413	0.001763	0.050164
RP11-507M3.1	-3.52506	0.000995	0.034403
SLC12A5	-3.52828	0.000881	0.031465
CTD-2336O2.1	-3.53159	0.00104	0.0353
RPL7P14	-3.53265	0.000535	0.021871
HOXB9	-3.53554	6.1e-05	0.00426
DPYS	-3.53791	7e-06	0.000772
EMC6	-3.54029	8.14e-08	1.82e-05
ZNF385B	-3.54774	1.19e-06	0.000181
SLC18A1	-3.55038	0.001419	0.04389
AE000661.37	-3.55179	0.001015	0.034809
ATP2B3	-3.55346	0.000552	0.022322
MUC13	-3.55585	0.00089	0.031619
CLDN7	-3.55755	1.3e-08	3.46e-06
RP11-824M15.3	-3.56563	7.51e-06	0.000815
KLRB1	-3.57239	3.59e-06	0.000452
FCRL1	-3.57866	0.000543	0.022036
RP11-3L21.2	-3.58115	0.000474	0.020144
RP11-483H20.4	-3.58902	0.000561	0.02253
CTD-2521M24.10	-3.58938	0.001436	0.044205
TRPA1	-3.59026	9.7e-06	0.000992
CEACAM5	-3.59375	8.55e-08	1.89e-05
MS4A1	-3.60968	0.000825	0.029893
RP5-857K21.4	-3.61457	0.001007	0.034685
RP11-583F2.7	-3.62317	0.000914	0.032257
SUCLA2P3	-3.62781	0.000501	0.020818
KRT13	-3.63642	3.77e-05	0.00298
SEMA4G	-3.63776	1.17e-09	3.88e-07
TRBV2	-3.64225	0.00034	0.015867
MBD3	-3.64512	8.22e-08	1.83e-05
AMBP	-3.64958	0.000193	0.010421
TM4SF4	-3.65296	9.4e-05	0.006094
OGDHL	-3.65336	0.000223	0.011666
EMX2OS	-3.66454	9.73e-06	0.000994
KRR1P1	-3.66986	0.000549	0.02224
TNFSF11	-3.6701	0.000236	0.012101
OTUD6B-AS1	-3.67024	0.000144	0.008314
TRPC3	-3.67278	0.000218	0.011435
CTSE	-3.67442	0.000312	0.014963
LINC00339	-3.67695	0.000235	0.01207
NEXN-AS1	-3.69048	0.000111	0.006859
EIF4EBP3	-3.69467	1.53e-06	0.000222
RP11-390F4.6	-3.69467	0.001948	0.053641
HAND2	-3.70034	6.09e-06	0.00069
GGTLC2	-3.70186	0.001009	0.0347
AGR2	-3.70208	2.01e-05	0.001783
PRKRIRP2	-3.71123	0.000858	0.030858
AMDHD1	-3.72002	8.74e-07	0.000141
HSPD1P7	-3.72841	0.001888	0.052554
TAC1	-3.7379	0.000161	0.009046
CLUHP3	-3.73803	8.91e-06	0.000929
CD19	-3.75738	0.000235	0.01207
RNF128	-3.76047	1.55e-10	6.18e-08
C10orf107	-3.76819	8.87e-06	0.000929
MIR4458HG	-3.76951	0.000816	0.029683
OR56A5	-3.77459	0.001024	0.034978
DDC	-3.77538	0.00064	0.024961
NR2F1-AS1	-3.77626	0.000367	0.016783
TRBV7-9	-3.78057	0.000737	0.027756
PVALB	-3.78475	0.000772	0.028576
GNMT	-3.78851	5.83e-07	9.9e-05
LIFR-AS1	-3.79071	0.000667	0.025572
EBLN3	-3.7934	0.000197	0.010555
LLNLF-173C4.1	-3.79406	0.001124	0.037166
RP11-831H9.11	-3.7978	3.7e-05	0.002935
WFDC1	-3.79841	1.22e-06	0.000185
BHMT2	-3.7992	3.4e-06	0.000431
PCBP3-OT1	-3.80821	0.000501	0.020818
CTD-2583A14.10	-3.81398	8.16e-05	0.005435
LINC01278	-3.81665	3.02e-05	0.002501
ZC2HC1B	-3.82529	0.001707	0.049196
RP11-522B15.3	-3.82635	0.000913	0.032232
AC006262.5	-3.82635	0.000912	0.032232
FAR2P2	-3.82685	0.000639	0.024916
LINC00504	-3.83576	0.000191	0.010345
KCNK3	-3.85137	0.000877	0.031402
TBX5-AS1	-3.85417	0.001657	0.048194
ACE2	-3.85957	2.3e-07	4.5e-05
HGD	-3.86311	2.29e-05	0.001979
PHF21B	-3.86688	0.000184	0.010017
RP11-566K19.6	-3.87618	9.76e-05	0.006284
LINC00891	-3.88098	0.000642	0.024978
RP11-306O13.1	-3.88627	0.001693	0.048941
LINC01018	-3.89805	0.001258	0.040512
LINC00924	-3.89805	0.001259	0.040512
STX17-AS1	-3.89837	0.001502	0.045475
RP11-452L6.1	-3.89872	0.001411	0.043784
PGK1P2	-3.89873	0.00018	0.009831
CTD-2024I7.13	-3.90227	0.000316	0.015052
SETSIP	-3.9118	5.35e-05	0.003869
DLGAP3	-3.9155	8.54e-06	0.000903
GLRA3	-3.91718	0.000134	0.007915
B3GALT1	-3.91805	0.000123	0.007428
SPIC	-3.9181	0.000659	0.025391
ANKRD55	-3.9212	2.59e-05	0.002193
MAT1A	-3.9241	4.85e-08	1.14e-05
HIST1H4I	-3.93069	2.15e-10	8.42e-08
RP11-756A22.7	-3.93072	0.000642	0.024989
LINC00882	-3.94316	0.001383	0.043212
MTRNR2L12	-3.94389	1.95e-13	1.38e-10
SERPINF2	-3.95176	1.02e-09	3.46e-07
NF1P9	-3.95575	0.001773	0.050325
SLC4A10	-3.96059	1.79e-06	0.000253
MIATNB	-3.96607	0.000373	0.01702
LINC00885	-3.98407	0.000707	0.026816
RP11-34P13.7	-3.98564	0.000527	0.021569
RP11-344N17.9	-3.98997	0.00052	0.021377
SSX2	-3.99043	0.001465	0.044749
AP000295.9	-4.00113	0.000185	0.010064
RP11-933H2.4	-4.00463	0.000961	0.033491
ADORA2A	-4.00653	0.001456	0.04464
SLC6A19	-4.01434	0.000296	0.014459
TTPA	-4.01948	0.000167	0.009276
MT-ND5	-4.02013	3.89e-15	4.52e-12
RP5-940J5.9	-4.02501	0.001086	0.036314
RP11-511B23.2	-4.03279	0.000433	0.018971
EIF2S3L	-4.03713	1.32e-06	0.000196
RP11-978I15.10	-4.04327	0.001979	0.054154
OR5R1_1	-4.05608	0.001542	0.046268
ROR1-AS1	-4.05876	0.000103	0.006529
RP11-557C18.3	-4.05922	0.000106	0.006645
IL13RA2	-4.06183	5.37e-05	0.003878
IGKV2-4	-4.06355	0.001797	0.050702
GSTA5	-4.06425	0.000663	0.025484
NANOS1	-4.06512	5.34e-06	0.000622
PNLIPRP2	-4.06527	2.22e-06	0.0003
ASGR1	-4.06586	1.53e-07	3.13e-05
OMP	-4.0733	6.92e-05	0.004742
CCL17	-4.07648	6.6e-05	0.004551
RP11-69L16.4	-4.08185	3.8e-05	0.00299
ENTPD8	-4.08218	1.97e-05	0.001754
NRN1	-4.09277	1.63e-12	9.5e-10
HOXB13	-4.09524	0.00115	0.03768
ATRNL1	-4.09984	5.92e-14	4.53e-11
SIM2	-4.10337	7.67e-06	0.000826
RP11-4O1.2	-4.10377	0.000141	0.008173
PGK2	-4.10602	0.000766	0.02848
VTA1P1	-4.10709	0.001006	0.034666
ZNF503-AS1	-4.10709	0.001004	0.034612
RPS20P2	-4.10717	0.001868	0.052093
CCL24	-4.11037	5.83e-07	9.9e-05
CSF3	-4.11642	0.000507	0.020983
RPS17P14	-4.11666	0.001803	0.050822
MTRNR2L13	-4.12501	0.000284	0.014077
RP11-459E5.1	-4.13733	0.000276	0.013729
RP4-565E6.1	-4.13889	0.000324	0.015307
RP11-731F5.1	-4.13898	0.000653	0.025276
CTD-2192J16.20	-4.14037	0.001818	0.051144
KCNN2	-4.14154	1.44e-09	4.71e-07
IHH	-4.14503	2.19e-05	0.001911
PKLR	-4.15257	9.58e-06	0.000982
RP11-315D16.2	-4.1541	0.001551	0.046468
CACNG7	-4.17032	0.000915	0.03228
MIR100HG	-4.17534	0.000246	0.012455
IGKV2OR22-4	-4.17538	0.001953	0.0537
PIGBOS1	-4.17619	0.000183	0.009982
RP11-728K20.1	-4.18555	0.001617	0.047598
AC072062.1	-4.19369	0.001458	0.04464
SNHG14	-4.19587	1.09e-10	4.43e-08
SH3GL2	-4.20357	1.2e-05	0.001178
ZSCAN5B	-4.20667	0.000366	0.016752
ILDR2	-4.21082	1.67e-06	0.000239
MEP1A	-4.2165	1.71e-06	0.000243
GCKR	-4.2185	6.19e-06	0.000694
CYP2C9	-4.22071	1.6e-08	4.18e-06
DHDH	-4.22419	7.4e-05	0.005034
ZP1	-4.22497	1.26e-05	0.001226
GLUD2	-4.22702	4.48e-11	1.98e-08
CLEC17A	-4.22991	0.000373	0.017037
CYP2A7	-4.23112	1.68e-06	0.00024
GSTM5	-4.23297	4.28e-10	1.55e-07
PTPRD	-4.23517	6.51e-12	3.31e-09
P2RX3	-4.23997	0.001258	0.040512
AC096772.6	-4.24033	0.000324	0.015307
C12orf42	-4.24421	0.000213	0.011252
CYP4A11	-4.24455	4.05e-09	1.21e-06
RP11-510N19.5	-4.24458	0.000493	0.020636
GPR25	-4.24477	0.001135	0.037413
IL21	-4.25342	0.000948	0.033204
MMP12	-4.26032	7.39e-06	0.000804
CA3	-4.26569	6.1e-06	0.00069
AC015933.2	-4.27178	0.000987	0.034161
CH507-24F1.2	-4.27974	0.000809	0.029493
NTS	-4.28208	2.78e-05	0.002338
AC003104.1	-4.29027	0.000599	0.023764
RP11-867G2.8	-4.29644	0.001127	0.037228
CLIC4P2	-4.29917	0.001521	0.045834
RP11-73O6.3	-4.29929	0.00035	0.016231
RBM26-AS1	-4.29998	0.000346	0.016108
RP11-660L16.2	-4.30627	0.000495	0.020651
PATE3	-4.3157	0.00108	0.036185
TSPAN1	-4.31787	2.31e-07	4.51e-05
TMEM185AP1	-4.32276	8.52e-05	0.005642
MT-CYB	-4.32863	1.37e-12	8.02e-10
BFSP2	-4.32901	0.000164	0.00917
CPB2	-4.32978	5.22e-06	0.000611
ITLN2	-4.33002	4.86e-05	0.003597
RP11-175I6.1	-4.33153	0.001589	0.047061
RP11-452K12.3	-4.33189	0.000521	0.021396
ALPPL2	-4.33218	0.000129	0.007714
RP11-10K16.1	-4.33538	8.27e-05	0.005501
VTN	-4.33975	9.4e-08	2.06e-05
RP11-196G11.5	-4.34599	0.001555	0.046531
SPINK8	-4.34792	0.000496	0.020677
SLCO1A2	-4.34889	1.9e-05	0.001713
DEFA5	-4.35896	0.001307	0.041643
YWHAEP7	-4.35908	0.000987	0.034161
MT-CO1	-4.36915	4.63e-14	3.83e-11
RP11-1396O13.15	-4.37338	0.000536	0.021872
KCNMB3P1	-4.38894	0.00024	0.012227
GLS2	-4.39659	7.55e-12	3.77e-09
MT-ND4	-4.40104	9.88e-15	9.48e-12
IGHE	-4.40264	8.15e-05	0.005435
WNT8B	-4.41693	0.000151	0.008584
CTD-2545M3.2	-4.4179	0.001222	0.039559
FGF17	-4.42015	6.68e-05	0.004593
LINC01426	-4.42903	0.001707	0.049196
SLC26A4-AS1	-4.43252	0.000839	0.030308
OR2L5	-4.43454	2.89e-05	0.002409
RP11-555J4.4	-4.44532	0.001123	0.03716
SATB1-AS1	-4.44837	0.000147	0.008434
PYURF	-4.45379	0.000493	0.020636
TMPRSS6	-4.45822	1.34e-08	3.55e-06
RDH16	-4.45862	7.6e-09	2.17e-06
IGHV3-35	-4.45956	9.99e-05	0.006375
MT-ND6	-4.46772	8.88e-16	1.17e-12
PTGER1	-4.46892	1.57e-05	0.001473
RP11-798M19.6	-4.47498	0.000974	0.033787
GLP1R	-4.48403	4.19e-05	0.003221
GSTA7P	-4.48461	0.00094	0.033008
NKX2-3	-4.48513	0.000314	0.014999
RP11-108L7.4	-4.48568	1.11e-05	0.001114
CHRDL2	-4.48978	6.86e-06	0.000758
WFDC11	-4.4923	0.000376	0.017095
MUC4	-4.49391	1.08e-09	3.63e-07
MT-CO2	-4.49868	2.22e-13	1.56e-10
AC002985.3	-4.49939	0.000208	0.011055
CTC-512J14.7	-4.51587	5.79e-05	0.004093
HEPACAM2	-4.52422	6e-05	0.004213
ALDH1L1	-4.53614	3.71e-10	1.37e-07
RP11-276H19.1	-4.53786	0.000199	0.010667
PAX5	-4.53787	1.24e-06	0.000185
SYT16	-4.53989	5.66e-05	0.004033
MT-CO3	-4.54252	1.69e-14	1.52e-11
RP11-69M1.3	-4.55387	0.000131	0.007774
SYT3	-4.56307	4.99e-05	0.003669
KHK	-4.57328	9.77e-15	9.48e-12
TRPM5	-4.58243	1.92e-05	0.001724
PHGR1	-4.59502	1.3e-05	0.001256
CELA3A	-4.59642	9.37e-06	0.000963
HGFAC	-4.59724	1.19e-05	0.001175
HKDC1	-4.60287	1.69e-09	5.46e-07
SLC17A4	-4.61309	5.64e-05	0.004026
SUCLG2P4	-4.6166	0.001839	0.051502
CCL11	-4.62042	0.000232	0.01198
SLC22A2	-4.63435	0.000112	0.006923
CTD-2583A14.8	-4.6356	5.06e-07	8.79e-05
NPM1P46	-4.64953	2.15e-06	0.000292
NPM1P43	-4.65824	0.000166	0.009244
ADH1C	-4.66273	7.06e-10	2.47e-07
OR5D18	-4.67517	0.000103	0.006516
VPREB3	-4.67609	6.81e-06	0.000755
APOA5	-4.69149	2.96e-05	0.00246
GCG	-4.69282	3.78e-05	0.002981
MT-ND2	-4.69351	1.04e-14	9.86e-12
SLC6A10P	-4.69748	1.76e-07	3.56e-05
TAF1L	-4.70375	1.32e-06	0.000196
RPL10L	-4.70416	0.000328	0.015459
RPL41_1	-4.70902	1.34e-06	0.000199
HPCA	-4.71485	6.05e-05	0.004233
TCN1	-4.73081	3.79e-05	0.002982
LINC01169	-4.73529	0.000365	0.016745
MT-ND4L	-4.73617	7.34e-09	2.1e-06
SPACA6P-AS	-4.73635	1e-06	0.000157
SPACA3	-4.73727	5.14e-05	0.00376
GPR158-AS1	-4.74825	0.000658	0.025385
MT-ATP6	-4.75836	1.55e-15	1.96e-12
LINC00955	-4.75875	0.000416	0.018438
NACAP1	-4.77503	1.93e-08	4.91e-06
RP1-127D3.4	-4.7816	0.000125	0.007531
RP11-54C4.2	-4.78299	4.25e-05	0.003249
CSNK2A3	-4.78779	4.37e-13	2.94e-10
LINC01100	-4.79176	0.000178	0.009753
NF1P10	-4.79245	0.000175	0.00961
SLC6A20	-4.80696	5.93e-08	1.37e-05
DIO1	-4.80762	2.41e-09	7.36e-07
TCP1P1	-4.81657	1.67e-05	0.001545
RP11-232D9.2	-4.82375	0.000804	0.029425
RP11-390F4.3	-4.83322	4.44e-05	0.003379
RP11-67A1.2	-4.83497	4.4e-05	0.003353
HHIP	-4.83976	9.72e-09	2.68e-06
F9	-4.84615	1.36e-06	0.0002
COLEC10	-4.84646	8.95e-06	0.000931
CTC-564N23.2	-4.85122	0.00029	0.014284
RBP2	-4.85157	1.64e-08	4.25e-06
SARDH	-4.85167	2.3e-12	1.27e-09
SNAP25-AS1	-4.86072	0.001012	0.034758
CCT4P1	-4.86072	0.001011	0.034756
LAIR2	-4.8815	2.39e-05	0.00205
RP11-264B14.2	-4.88491	1.64e-07	3.32e-05
MTTP	-4.88568	1.92e-09	6.13e-07
CLDN3	-4.88928	2.32e-08	5.73e-06
TTTY15	-4.89094	0.000438	0.01916
NMUR2	-4.89245	0.000105	0.006614
MIR202HG	-4.89704	0.000508	0.021002
RP11-341D18.5	-4.90527	3.88e-05	0.003033
REG3G	-4.91221	5.67e-06	0.00065
RP11-296L22.8	-4.91354	0.00033	0.015504
U66059.58	-4.92569	0.000617	0.024294
SLC26A3	-4.93249	7.78e-09	2.21e-06
CTBP2P2	-4.93505	0.00089	0.031619
DSCR8	-4.93941	0.000243	0.012367
MT-ND3	-4.94625	2.88e-14	2.48e-11
GJD4	-4.94721	1.12e-05	0.001123
SPTY2D1-AS1	-4.95976	3.8e-07	6.92e-05
DEFB128	-4.95997	0.000141	0.008173
ELK2BP	-4.96003	0.000312	0.014963
KRTAP6-3	-4.96008	0.000225	0.011722
PCK1	-4.96028	2.2e-10	8.58e-08
MIA2	-4.98783	0.000107	0.006711
FOXA3	-5.01098	9.94e-08	2.15e-05
APOB	-5.01165	6.3e-11	2.68e-08
CHORDC2P	-5.02408	4.53e-07	8.05e-05
ALB	-5.02429	1.22e-11	5.89e-09
RP11-400K9.4	-5.03528	0.000885	0.031509
FOXD2	-5.05023	1.08e-09	3.63e-07
TTC36	-5.05422	2.99e-10	1.13e-07
HPR	-5.06406	4.22e-15	4.72e-12
MT-ND1	-5.06633	5.44e-15	5.98e-12
CTD-2144E22.10	-5.07184	6.12e-07	0.000104
UBBP4	-5.07282	6.99e-15	7.29e-12
CYP2A7P1	-5.08895	1.78e-05	0.001627
RP5-1107A17.2	-5.09316	5.51e-06	0.000638
AL591704.5	-5.11059	0.000654	0.025276
GBP7	-5.11547	2.47e-06	0.000331
RP11-307B6.3	-5.121	2.89e-05	0.002408
CYP4F9P	-5.12932	2.23e-05	0.001939
RP11-324D17.1	-5.13154	3.66e-06	0.00046
CSNK1A1L	-5.13229	1.54e-08	4.06e-06
HBE1	-5.1326	1.54e-07	3.15e-05
DMBT1	-5.1347	3.94e-14	3.31e-11
HNF1A	-5.14923	5.91e-10	2.09e-07
ALDH8A1	-5.15124	1.79e-10	7.06e-08
SLC10A2	-5.15185	9.1e-06	0.000941
NBAT1	-5.17057	3.86e-05	0.003019
DAZL	-5.1775	4.55e-06	0.000547
CELF5	-5.18461	2.06e-06	0.000283
RP11-566K19.9	-5.19882	1.73e-05	0.001585
MGAT4C	-5.20075	8.84e-10	3.04e-07
RP1-59M18.2	-5.22737	0.000594	0.023594
PPP6R2P1	-5.23284	0.000116	0.007094
RPS23P7	-5.24172	0.000328	0.015455
PCDH11Y	-5.24673	2.08e-05	0.001834
ITIH2	-5.24847	2.25e-12	1.26e-09
RP11-654A16.3	-5.26027	0.000104	0.006578
PRC1-AS1	-5.26633	0.00049	0.02056
C8B	-5.28349	1.39e-07	2.92e-05
GNAT1	-5.30079	8.54e-06	0.000903
APOH	-5.30527	1.92e-06	0.000266
MGAM	-5.32596	1.59e-13	1.19e-10
CPLX2	-5.32942	3.66e-07	6.73e-05
HOXD13	-5.35073	4.72e-05	0.003522
F13B	-5.35095	1.04e-06	0.000163
CDH17	-5.35116	4.5e-10	1.61e-07
OSM	-5.36149	1.45e-06	0.000212
RP11-420K14.1	-5.39399	5.06e-07	8.79e-05
FAM177B	-5.39637	4.71e-07	8.28e-05
OLFM4	-5.4106	3.06e-06	0.000394
EIF5AL1	-5.41345	3.02e-12	1.64e-09
CNPY1	-5.42522	4.27e-05	0.003257
PPIAP9	-5.42836	9.92e-11	4.08e-08
GABRA1	-5.44672	5.65e-06	0.000649
RP11-10A14.3	-5.44776	7.61e-06	0.000822
RP11-203M5.8	-5.4549	0.000376	0.017095
HABP2	-5.45943	1.29e-08	3.45e-06
ZMYM4-AS1	-5.47462	1.02e-07	2.21e-05
SLC39A5	-5.48154	7.04e-10	2.47e-07
AC010492.2	-5.49264	2.51e-06	0.000335
TM4SF20	-5.49309	8.43e-09	2.37e-06
LY6H	-5.50751	1.91e-06	0.000266
CPB1	-5.52131	1.82e-11	8.51e-09
GPX5	-5.52215	1.56e-05	0.00147
SPHAR	-5.53371	0.000293	0.014416
MT-ATP8	-5.53842	1.83e-14	1.63e-11
KLHDC7A	-5.55248	3.01e-07	5.66e-05
RP11-598D12.4	-5.56863	3.96e-08	9.44e-06
CD5L	-5.56875	6.89e-09	1.99e-06
CTD-2031P19.5	-5.57555	7.65e-05	0.005179
ERN2	-5.5776	3.83e-10	1.4e-07
HMP19	-5.58792	1.31e-05	0.001259
ATP8B5P	-5.60093	8.05e-09	2.27e-06
RP11-407N17.3	-5.63416	3.79e-09	1.14e-06
FTCD	-5.64099	2.93e-10	1.12e-07
LINC00324	-5.64172	4.26e-08	1.01e-05
HMGCS2	-5.67191	6.76e-12	3.4e-09
OLFM3	-5.67472	3.2e-07	5.97e-05
PON1	-5.69247	7.77e-15	7.83e-12
ELAVL3	-5.69838	3.6e-05	0.002881
ADRA1B	-5.7099	5.87e-13	3.85e-10
AC126365.1	-5.71162	4.23e-06	0.00052
GTF2IP18	-5.71658	0.0001	0.006391
MTRNR2L11	-5.72024	2.49e-05	0.002123
AE000661.50	-5.72459	2.64e-06	0.000349
UPP2	-5.72617	1.76e-09	5.66e-07
MMD2	-5.72863	1.23e-06	0.000185
RP11-363J20.2	-5.75297	4.05e-06	0.000499
PIGR	-5.75848	1.07e-12	6.48e-10
SLC2A2	-5.77405	9.1e-09	2.54e-06
RP3-468K18.5	-5.77741	3.19e-05	0.00262
HNRNPCL1	-5.79075	7.56e-08	1.71e-05
PRDM9	-5.79394	2.25e-08	5.58e-06
C15orf43	-5.79589	3.24e-06	0.000414
PLA2G12B	-5.80754	5.71e-08	1.32e-05
GP2	-5.81224	3.29e-08	7.97e-06
RP11-484M3.5	-5.8137	5.94e-05	0.004174
RPS4Y2	-5.81816	1.55e-05	0.001467
INS	-5.83167	2.47e-05	0.002109
ALPI	-5.84012	2.54e-07	4.87e-05
CLCA1	-5.84708	1.18e-08	3.18e-06
CDX2	-5.86551	5.19e-07	9e-05
UGT2B7	-5.86657	9.56e-12	4.7e-09
POTEE	-5.86821	1.68e-11	7.92e-09
RP11-705C15.5	-5.87194	2.05e-05	0.001812
RETNLB	-5.90399	8.45e-05	0.005606
RP13-347D8.1	-5.92571	2.88e-06	0.000374
IGHEP1	-5.92843	4.3e-07	7.68e-05
HNF4G	-5.93973	1.63e-09	5.3e-07
GPR61	-5.94788	1.14e-07	2.42e-05
TCL1A	-5.94861	2.67e-06	0.000351
CLRN1-AS1_1	-5.95203	0.000128	0.007652
PTPRN	-5.97864	5.6e-08	1.3e-05
RP11-405F3.2	-6.00874	3.97e-05	0.003086
GSTA1	-6.01799	2.55e-11	1.16e-08
AMYP1	-6.10948	1.75e-12	1.01e-09
ANKS4B	-6.11163	2.92e-11	1.32e-08
HLA-G	-6.11315	4.86e-14	3.95e-11
TCEB1P2	-6.12438	9.24e-06	0.000953
OR10V1	-6.12994	7.78e-08	1.75e-05
LINC00293	-6.13531	4.89e-05	0.003613
CHRM2	-6.13772	8.77e-08	1.93e-05
FOXA2	-6.15115	6.67e-08	1.52e-05
TTR	-6.16123	2.38e-14	2.08e-11
AGXT2	-6.18233	3.11e-10	1.17e-07
SLC6A13	-6.18698	3.33e-15	3.95e-12
RP11-298I3.5	-6.21699	1.56e-06	0.000226
CTCFL	-6.21912	1.87e-07	3.72e-05
HNF1B	-6.22102	2.36e-09	7.27e-07
RP11-119H12.3	-6.25558	7.88e-06	0.000846
CTD-2369P2.12	-6.27646	9.99e-09	2.73e-06
HPD	-6.28081	5.6e-14	4.45e-11
ONECUT2	-6.30426	6.39e-12	3.27e-09
REG3A	-6.33123	2.11e-08	5.26e-06
UOX	-6.33546	7.2e-07	0.000118
ETNPPL	-6.34404	2.54e-13	1.77e-10
POTEF	-6.35634	7.22e-15	7.39e-12
CXCL13	-6.40291	1.22e-06	0.000185
RP11-193H5.1	-6.42182	1.1e-09	3.67e-07
VIL1	-6.42891	3.85e-14	3.28e-11
FGG	-6.47024	2.19e-11	1.01e-08
AKR1C5P	-6.47025	3.31e-08	7.97e-06
RP11-295P9.13	-6.49239	2.25e-08	5.58e-06
ZG16	-6.53498	7.51e-08	1.7e-05
CTD-2545G14.7	-6.53789	3.34e-05	0.002724
RP13-60M5.2	-6.54259	1.73e-06	0.000246
SOAT2	-6.54721	4.87e-13	3.23e-10
DEFA6	-6.56436	1.14e-07	2.42e-05
UGT2B10	-6.56634	1.14e-09	3.79e-07
POTEI	-6.56681	1.31e-10	5.26e-08
AKR1C4	-6.56828	7.61e-13	4.95e-10
SIX3	-6.61041	1.96e-09	6.25e-07
RP11-406O23.2	-6.6859	1.46e-08	3.85e-06
MTCO1P4	-6.70213	2.01e-07	3.99e-05
CELA2B	-6.71884	4.9e-14	3.95e-11
GTF2A1L	-6.72537	1.26e-08	3.39e-06
UGT2B15	-6.73136	1.26e-13	9.5e-11
GC	-6.7956	5.78e-14	4.48e-11
SLC13A1	-6.79802	4.63e-11	2.01e-08
PAQR9	-6.80725	7.34e-11	3.1e-08
CR2	-6.8776	1.37e-09	4.5e-07
HAO1	-6.88014	1.12e-11	5.45e-09
PRPS1L1	-6.92085	3.29e-08	7.97e-06
THRAP3P1	-6.92122	3.99e-10	1.45e-07
TAT	-6.92422	5.68e-14	4.46e-11
FABP1	-6.93977	1.09e-12	6.52e-10
AC005944.2	-6.94831	7.11e-07	0.000117
AF230666.2	-6.95573	9.56e-10	3.26e-07
ACTL6B	-6.96571	2.58e-07	4.9e-05
GATA4	-6.97199	2.08e-11	9.65e-09
ONECUT1	-6.99391	2.69e-13	1.85e-10
ALLC	-7.00817	6.32e-09	1.84e-06
ITIH1	-7.04951	1.22e-15	1.57e-12
EEF1A1P33	-7.05609	8.69e-12	4.3e-09
UROC1	-7.06186	3.94e-12	2.09e-09
CTC-367F4.1	-7.07178	2.31e-09	7.19e-07
CTD-2510F5.6	-7.08042	2.38e-07	4.62e-05
RP11-215A19.2	-7.10665	9.34e-06	0.000962
RP11-574M7.2	-7.10838	1.96e-08	4.95e-06
RP11-67L3.5	-7.12765	1.71e-13	1.26e-10
RPS11P6	-7.16	6.61e-07	0.00011
CPN1	-7.1988	4.11e-13	2.79e-10
PRSS3P3	-7.20516	1.1e-06	0.000171
BHMT	-7.21177	1.11e-16	1.56e-13
SUMO2P17	-7.22317	6.01e-08	1.38e-05
C8A	-7.2377	1.14e-12	6.78e-10
FGA	-7.25842	1.11e-16	1.56e-13
RP11-286E11.1	-7.27421	3.17e-09	9.57e-07
ALDOB	-7.28226	1.11e-16	1.56e-13
CTD-2026G22.1	-7.307	3.86e-08	9.26e-06
A2MP1	-7.32265	1.64e-11	7.79e-09
REG1B	-7.32643	8.54e-13	5.43e-10
PRODH2	-7.33399	9.26e-13	5.77e-10
G6PC	-7.34259	5.55e-16	7.46e-13
ZEB2-AS1	-7.35589	1.94e-13	1.38e-10
REG1A	-7.37439	4.68e-12	2.46e-09
GCK	-7.38044	3.11e-15	3.76e-12
TNFRSF6B	-7.41954	6.23e-07	0.000105
HNF4A	-7.4485	3.33e-16	4.58e-13
SLC17A2	-7.46971	3.34e-12	1.8e-09
RP11-343C2.9	-7.5223	2.2e-07	4.33e-05
SLC25A47	-7.54107	1.06e-12	6.47e-10
GJB1	-7.58107	4.22e-15	4.72e-12
RP4-761J14.8	-7.5952	2.03e-06	0.000281
RP11-578F21.10	-7.60801	2.56e-06	0.000341
SPINK4	-7.69802	2.04e-09	6.41e-07
FGL1	-7.70157	8.22e-15	8.14e-12
FDCSP	-7.82175	3.4e-10	1.27e-07
FAM155B	-7.86941	3.11e-15	3.76e-12
HOXA11-AS	-7.95106	1.54e-14	1.41e-11
CELA3B	-8.01639	8.7e-13	5.48e-10
PYY	-8.11521	1.83e-08	4.71e-06
TAB3-AS2	-8.20347	1.28e-07	2.7e-05
AC098617.1	-8.27122	1.9e-08	4.86e-06
AC108039.1	-8.35228	4.58e-11	2e-08
MORF4L1P5	-8.35497	1.11e-16	1.56e-13
SPRR3	-8.3671	2.02e-12	1.15e-09
APOC3	-8.44165	5.98e-12	3.11e-09
AC006445.6	-8.77168	9.87e-13	6.09e-10
ITLN1	-8.91665	1.11e-16	1.56e-13
CYP3AP1	-9.24481	1.21e-10	4.91e-08
CTB-85P21.1	-9.99308	4.78e-11	2.05e-08
CABP2	-10.0032	1.55e-10	6.18e-08
RP11-24N18.1	-10.1977	6.02e-12	3.11e-09
REG4	-10.3552	5.55e-15	5.99e-12
AC092651.1	-10.702	2.76e-12	1.51e-09
AC009133.15	-10.7598	2.24e-11	1.02e-08

## Sheet: Table 2. Active LS vs HC DEG
Supplemental Table 2. Full DEG list of RNAseq comparing expression between localized scleroderma patients with active disease and healthy control samples (n=2,366 genes).
Gene Symbol	Log2 fold change	P-value
HMGN1P18	38.1106	0.00679428
RP11-95F22.1	37.5919	0.0496572
HSPE1P18	36.3451	0.0181109
RP11-61E11.1	34.953	0.0289344
MIR548I1	34.4927	0.0145847
OR1D3P	33.3433	0.0163655
RP11-876N24.1	32.9585	0.0117312
C6orf229	32.107	0.0110871
ATP5A1P10	32.0946	0.0347248
OR4F8P	32.0027	0.0239318
RP11-809H16.2	31.4728	0.046484
POM121L8P	30.8947	0.0208083
RP11-295K3.1	30.8049	0.0173918
IGHV3-16	30.659	0.048912
TRGV5P	29.3461	0.00396584
AC022182.3	29.3404	0.00510114
AC004906.3	29.3368	0.0019369
CH17-212P11.4	27.1139	0.00177276
MTX1P1	26.5641	0.0296911
RPS3AP15	25.9382	0.037896
RP11-196G11.6	25.2605	0.0329
RP11-345J4.1	24.156	0.00814019
TRAV38-2DV8	23.2831	2.73e-07
CTD-3148I10.15	22.2833	0.00408015
SLC25A51P1	21.4378	0.0445901
CTB-60B18.6	21.1899	0.0353564
OR4F4	20.1554	0.0204134
RP11-934B9.3	19.7285	0.0139319
OR1E1	19.4543	0.0315744
FO538757.3	18.705	0.00294483
RP11-463C14.1	18.4657	0.0393257
TLR9	18.0535	0.00204837
SEPT14P4	17.9343	0.000103619
LGALS9B	16.8909	0.00767375
HCG4P8	16.2312	0.0112064
CTB-96E2.2	15.1706	0.00174333
SSX1	15.104	0.0401374
IGKV1-13	14.9967	0.0123157
IGLV2-33	14.5509	0.000851188
RP11-236F9.2	14.2388	0.00629621
RPS14P4	12.8331	0.0191479
AC008268.2	12.7251	0.00548032
IGKV2D-29	12.4204	0.0305203
UGT2B24P	11.9368	0.0457056
SEPT14P17	11.6961	0.0355135
IGHV4-4	11.657	0.0257048
IGKV1-6	11.1794	0.0303765
IGKV1-16	10.0897	0.0155534
IGHV1OR16-1	10.0246	0.0439537
IGKV1D-16	9.73266	0.0242164
DEFA3	9.67048	0.0548647
CSH2	9.62676	0.00909113
CXCL11	9.55659	0.00151376
IGKV1OR22-5	9.54074	0.0444866
OR11H12	9.08366	0.0499402
IGHV4-28	9.00138	0.0287867
IGLC6	8.88628	0.00737277
IGKV3D-7	8.71476	0.0376681
HLA-P	8.68082	0.00052568
IGLV2-18	8.55763	0.05262
IGKV1D-13	8.55061	0.0251248
TRGV6	8.49282	8.53e-06
SIM1	8.48558	0.00550778
KIR2DS4	8.41232	0.0115675
OR10A5	8.36208	0.00140072
POM121L4P	8.3101	0.000954186
CTB-5E10.3	8.23454	0.0315176
TTC16	8.13055	8.89e-06
TRAV19	8.00341	0.00168932
IL12B	7.97389	1.59e-06
TRAV3	7.9009	0.000307558
IGKV1D-43	7.85027	0.0199213
IGLL3P	7.81946	0.0228227
SLC12A3	7.78152	0.000888591
RP11-385M4.2	7.76012	0.00632021
HEATR9	7.73497	3.5e-06
IGHV3-13	7.63539	0.0416266
NPPA	7.61336	0.000189764
IGKV3D-15	7.50629	0.0378595
ACTR3BP2	7.46837	0.0496792
KRT73-AS1	7.44513	0.00070568
DEFB108P2	7.40999	0.00123695
DEFB108P1	7.40999	0.00123695
BATF2	7.35522	0.000718853
IGHV3OR16-9	7.31944	0.0101796
IGHV1OR15-9	7.2935	0.0488978
TAS2R60	7.2916	0.00047051
IGLL1	7.25035	0.0237236
GPR84	7.24728	0.00448836
MSTO2P	7.24333	0.00998125
TRGV2	7.23001	1.88e-06
TRAV5	7.19537	0.000160203
CTD-2630F21.1	7.19405	0.00151509
IGHV3-73	7.18402	0.0206077
ACSM4	7.09929	0.00400584
NCR1	7.09776	1.09e-05
AC104534.3	7.05396	0.0138224
RP11-149F8.3	7.04965	0.0464643
CTD-2616J11.11	7.02354	8.91e-05
IGKV2-24	7.01939	0.0339354
RP11-1137G4.3	7.01733	0.0382331
ASTL	7.01044	0.0029234
TRDV3	6.97082	0.00844534
IGLV1-50	6.94719	0.00417715
GPR152	6.94105	0.00117167
KIR3DX1	6.92908	5.24e-05
IGKV3D-11	6.91716	0.0237977
TRAV30	6.87324	0.0257816
CTB-47B11.3	6.80833	1.29e-06
IFNG	6.80354	0.00447242
AP000349.2	6.76911	0.0483035
FLJ45079	6.71286	0.00240532
FOXD4L4	6.68367	0.00460821
OR10A2	6.67217	0.00568776
AC067945.4	6.67033	0.000298899
RP11-6N17.2	6.66992	0.000977354
RAB40AL	6.66488	0.0110137
SLC7A5P1	6.63755	0.000188091
TRDV1	6.62475	0.000696931
TOMM20P2	6.60731	4.28e-06
KRT72	6.54631	0.0496935
CAMKV	6.51822	0.000841834
TRAV12-2	6.4942	0.000182636
TRBV4-2	6.47964	0.00194003
AF196970.3	6.46717	0.0003811
RP11-802E16.3	6.45498	0.00993832
KLRC3	6.4395	7.87e-06
AC007919.18	6.42403	0.00622379
TRAV24	6.39787	0.00036033
POM121L3P	6.38919	0.0118348
CTD-2047H16.5	6.34395	0.00265582
FAM209B	6.2912	9.26e-05
RP11-21J18.1	6.28518	0.0173626
TRBV11-2	6.24861	0.000282513
HLA-W	6.21231	0.018152
CLEC4D	6.20738	0.000287428
VWA5B2	6.20049	0.0107159
RP11-204N11.1	6.18899	0.00688512
AC008132.13	6.18208	0.000868419
KIR3DL3	6.17279	0.00330429
PRSS30P	6.14507	0.000467974
KIR2DL3	6.135	5.3e-08
RP4-728D4.2	6.12946	0.00305122
DDX11L1	6.11057	0.0138718
EFCAB8	6.09033	0.000280836
LRRC74A	6.08742	0.0020104
BHLHA15	6.06577	0.0155496
FOXG1	6.05938	0.0404134
CD244	6.05562	9.56e-05
TRGV5	6.04145	0.00053572
CEACAM16	6.03139	0.00366495
CCL3L3	6.01476	3.38e-05
SLC35G5	5.9994	0.00563402
HLA-DRB9	5.98418	7.36e-06
TRBV9	5.98414	0.000219921
TRGV8	5.98262	0.0100757
VWA5B1	5.97654	0.0181772
CTD-3032J10.3	5.95946	0.00576586
CCR3	5.95195	0.00949423
TRPV5	5.95127	0.00170846
FAM90A2P	5.94982	0.0482585
IGKV1OR2-108	5.94324	0.0290989
CELA2A	5.93871	0.00023239
OR9I1	5.927	0.0521694
GAGE10	5.88465	0.0377777
AC006128.2	5.84585	2.09e-05
TRBV5-7	5.83284	0.0297153
LINC00843	5.83007	0.0173775
CCR9	5.82089	0.0109229
AK2P2	5.81884	0.000781858
OR52N5	5.79532	0.000186831
LCTL	5.7859	0.0152399
TOMM20L	5.76605	0.0185255
MIR205	5.76531	0.0115137
SHOX	5.76366	0.0120077
FAM27E2	5.75955	0.0244806
OR10G4	5.75712	0.0276308
ZIC4	5.74894	0.053145
CROCCP5	5.72612	0.00438721
TRBV6-7	5.70206	0.00069364
IGHV2-70	5.69185	0.0133037
KRT73	5.68975	0.0012319
CTB-60E11.9	5.67905	0.000783326
TRAV8-2	5.67487	7.1e-07
RP11-179A10.2	5.6677	0.00890271
IL27	5.66712	0.0236517
OR2A2	5.66204	0.00611946
IGKV1D-17	5.65709	0.0295594
RP11-229O3.1	5.65438	0.0261398
ANKLE1	5.65397	0.000294812
TRBV5-4	5.65315	0.000985538
TAS2R8	5.65122	0.00170997
DBH	5.62581	0.0223923
TRAV38-1	5.62391	0.00135101
RP11-84C10.4	5.62232	0.035897
HCG4P11	5.62166	0.0015153
MCHR1	5.61859	0.000810255
TBC1D3B	5.60298	6.25e-05
CNN2P2	5.59887	0.0541345
RP5-1028L10.1	5.59658	0.0535068
XCL1	5.59579	0.000130677
DUX4L27	5.58791	0.00432582
SLC13A5	5.57336	0.0422663
AC243756.1	5.57322	2.47e-06
CTD-3233P19.8	5.55576	0.00498567
PSPN	5.52927	0.0252398
RP11-10K17.3	5.52231	0.00313436
TNFRSF17	5.51972	0.0032625
AANAT	5.51682	0.00893966
OTOF	5.50535	2.55e-05
KRT2	5.50517	0.00263291
GIF	5.50206	0.00642399
SP8	5.49773	0.0461949
KCNK17	5.48507	0.00220952
NLRP14	5.47552	0.019878
MPL	5.46664	0.000667542
RP11-713N11.4	5.46332	0.00749397
TTLL13P	5.46169	0.00263751
GPR83	5.45886	0.00493281
PLEKHS1	5.45473	0.00109434
CHST4	5.4518	0.0109451
LHFPL5	5.45002	0.0406991
OR5B21	5.42827	0.0477998
AC068587.2	5.42632	0.0113885
NLRP7	5.41381	0.00293414
LRRC37A9P	5.40447	8.86e-05
RP11-277P12.6	5.39616	9.71e-06
RP11-536C10.26	5.38565	0.0112187
TMPRSS11D	5.38325	0.0173411
RP11-403P17.5	5.35484	0.000700218
APOA2	5.34636	0.0500514
CTD-2049O4.1	5.33781	0.00135656
IGLV3-19	5.3198	0.0335994
RP11-297C4.2	5.31557	3.48e-06
RP11-815J4.5	5.31135	0.00228961
LRRC9	5.3048	9.39e-07
TRIM64FP	5.30441	0.00824974
NLRP4	5.3002	0.00302969
TRAV41	5.29797	4.32e-07
SEPT4-AS1	5.29579	0.00329813
IGKV1-5	5.29205	0.0483299
NCF1C	5.28827	2.83e-07
OR3A1	5.27682	0.00646782
TRGV3	5.26879	1.39e-05
DUX4L26	5.26276	0.0211131
TSPO2	5.24712	4.43e-05
B3GAT1	5.23528	0.000819827
GZMH	5.22258	1.41e-05
PRH1	5.22131	0.0014614
CYCSP23	5.19031	0.000347134
RP1-122O8.7	5.18586	0.00194718
TAS2R40	5.1826	0.00817591
ZNF645	5.16895	0.0019579
TCEB1P28	5.16662	0.0155059
RDM1	5.16488	0.00342213
LL0XNC01-116E7.5	5.15935	0.00371773
CST2	5.1585	0.0271758
AC073325.2	5.14737	0.000151178
RP11-571M6.15	5.14602	0.0126679
AC004623.3	5.14344	0.00103152
IDO2	5.13378	9.54e-05
RP11-295P22.2	5.13203	0.0303106
SLC9B1P1	5.12876	0.0403884
IGKV1D-8	5.12472	0.0140726
RP11-1167A19.2	5.12283	0.00016324
REC114	5.12087	0.00859169
AC009950.1	5.11944	0.0338462
FHAD1	5.10904	0.00191344
CTB-186G2.1	5.09528	0.00229574
TBCAP3	5.09055	0.0228906
CXorf65	5.08346	1.76e-05
AGKP1	5.08064	0.0128097
RP11-62G11.1	5.0735	0.00118296
CTRC	5.05368	7.21e-05
TRGV7	5.04211	0.000310026
TMEM155	5.04112	0.0240505
RP11-123K3.4	5.03806	0.0350782
LRRN4	5.03285	0.00606378
BIRC7	5.01184	0.0174004
AC004069.2	5.00242	4.71e-05
RP11-552F3.9	4.9996	0.0524469
RP11-552F3.4	4.99388	0.00040065
RP11-20P5.2	4.97529	0.00582188
OR2T7	4.96432	0.0459546
AC105342.1	4.95677	0.0156276
IGLV4-69	4.95626	0.0231788
POU1F1	4.95387	0.0370567
RSU1P2	4.93549	0.0106908
MDS2	4.93549	2.82e-05
ZIC1	4.93355	0.014818
TCTE1	4.93101	0.0193377
LINC01599	4.93088	0.0134998
GPHA2	4.92803	0.0475414
FAM27C	4.92293	0.0276477
SPATA20P1	4.92252	0.00348957
DPPA3P1	4.9217	0.00606351
SLC6A3	4.91938	0.00423626
SMCO2	4.91824	0.0036442
LINC01343	4.91752	0.0395614
RP11-361M10.3	4.91106	0.0139828
TRGV4	4.90892	0.0106266
AC110781.3	4.90692	0.000699007
APCDD1L	4.89959	0.00444116
RNF152P1	4.89473	0.0328708
RP11-16E12.2	4.88984	0.0015936
ASMTL-AS1	4.88949	0.000369807
RP11-611O2.2	4.87926	0.0329304
RP11-381K20.2	4.87687	0.0350375
AC016644.1	4.87606	0.0124211
CTC-260F20.3	4.86956	0.0103428
SIGLEC22P	4.86653	0.0062897
RP11-1379J22.7	4.86344	0.0019288
ROPN1L	4.86033	0.00186107
ZNF280B	4.85717	0.000233387
KCNV2	4.83667	0.0450255
RP11-177H13.2	4.82262	0.00919824
MEF2B	4.81995	0.00134939
RP11-446E24.3	4.8189	0.0144019
TMSB4Y	4.81307	0.015252
HNRNPA1P34	4.80974	0.0106099
IGKV1-8	4.80429	0.0215633
SPAG4	4.79778	0.00385924
TEX21P	4.78515	0.000352828
RP11-33N14.3	4.7806	0.0377091
RP1-59D14.5	4.77729	0.037351
OR51J1	4.76895	0.0125632
OR13D1	4.76605	0.00712888
RP11-830F9.6	4.76294	1.14e-05
RP11-640N20.1	4.75634	0.0146556
OCM	4.75132	0.0474388
CTD-2275D10.2	4.74361	3.42e-07
PTPRN	4.73483	0.0205496
MEFV	4.73466	4.37e-05
LACTB2-AS1	4.73411	0.00107103
IGHV3-72	4.734	0.035261
CCDC108	4.72567	0.00361775
ADORA2A-AS1	4.7209	0.000128858
GTSF1	4.71738	7.66e-06
RP11-485O10.2	4.70784	0.00125829
IGLV8-61	4.69185	0.000537429
RP11-463J10.2	4.69074	0.0124231
TRBV10-3	4.68529	0.000152297
RIMBP3	4.68294	1.15e-05
GNG3	4.67942	0.0181502
TPTE2	4.66854	0.0124673
OR52K2	4.66246	0.01521
SPDYE15P	4.66022	0.00553745
RP4-671O14.5	4.65886	9.27e-06
GOLGA8G	4.65734	0.0385711
RP11-98D18.16	4.65208	0.00202351
DDX11L10	4.64981	0.000214288
CXCL10	4.64855	0.000573609
AC003101.1	4.64075	0.0528108
SPNS3	4.63861	0.000121886
SP7	4.62969	0.00734896
MS4A14	4.62043	0.045879
RP11-374M1.4	4.61637	0.0176147
IGLC3	4.61183	0.0328224
BRICD5	4.60821	0.0318286
WDR38	4.59703	0.00840927
IGKV2-30	4.59497	0.0501165
AC073333.8	4.59222	0.000729617
RP11-124G5.2	4.59086	0.0182098
KCNH4	4.58993	0.00102692
RP11-568G20.2	4.58432	0.00431196
HMGA1P1	4.57345	0.00786214
DPEP3	4.57167	0.00426504
OR52N4	4.5705	4.08e-05
OR51K1P	4.56935	0.0185464
KCNIP2-AS1	4.56922	0.0279135
CXCL3	4.56752	0.000405186
FCGR1B	4.55969	0.0128876
RP3-347M6.1	4.5596	0.00539989
FCGR1C	4.55602	0.00812102
KRT8P48	4.55174	0.00206273
WNT2	4.54248	0.00646273
RNASE8	4.53904	0.00395628
GPR33	4.53407	0.00461808
RP11-10J21.3	4.53311	9.39e-06
RAG2	4.52591	0.0446222
PMS2P7	4.52424	0.038517
RP11-196G11.1	4.52417	0.00173748
RASA4DP	4.52113	0.00507876
RP11-367G6.3	4.52021	0.00200225
GK-AS1	4.51952	0.0159579
C20orf197	4.51911	0.000855519
C1QL1	4.51695	0.00038482
AC007952.6	4.51561	4.12e-05
FAM32B	4.51118	0.0108937
RP11-6L6.2	4.51098	0.0073025
CTD-2008P7.6	4.5097	0.038198
IGF2BP2-AS1	4.50816	0.0480258
PSG3	4.50326	0.0157865
CCDC151	4.50168	0.045259
SPDYE4	4.50002	0.0163035
CXorf21	4.49463	0.00052861
MAGIX	4.49376	0.0140232
CLCA3P	4.49231	2.29e-07
RP3-369A17.6	4.48974	0.0408181
OR6B1	4.48171	0.0336447
FOLR3	4.47949	0.0070859
RAD51AP2	4.47619	0.0423556
USP32P2	4.47573	0.0401021
ZNF683	4.47569	0.000186133
RP11-235E17.5	4.47562	0.0465724
FCAMR	4.47266	0.0275154
HSPA6	4.47186	0.000382808
ACMSD	4.4708	0.0224027
MCF2	4.46089	0.00120143
IGHV3-33	4.45696	0.0113632
TRBV6-6	4.4511	0.00164384
AC006486.9	4.45068	1.19e-06
RPA4	4.45044	0.0305871
MBOAT4	4.44725	5.81e-05
C1orf195	4.44385	0.00209222
ACY3	4.44139	0.00732529
ZFAT-AS1	4.43539	0.0315816
CCDC183-AS1	4.43519	0.00123192
LILRA5	4.43279	0.00443003
C7orf57	4.42535	0.00441676
PPEF2	4.42529	0.0424366
CRLF2	4.41708	0.00128633
FAM71F1	4.41581	0.0247047
KDM4E	4.41528	0.000226977
AKR1B1P4	4.41492	0.0488926
ANKRD33	4.41167	0.0253387
LRRC63	4.40575	0.0145606
FOXD4L3	4.40261	0.00705261
SPDYE7P	4.40027	0.00015548
CPNE7	4.39968	0.00298642
DCLRE1CP1	4.39866	0.0434119
EIF4BP1	4.39425	5.99e-05
C11orf42	4.39342	0.0150571
RP13-128O4.3	4.39008	2.18e-05
IGHV1OR21-1	4.38615	0.0139986
RP11-444B24.2	4.38581	0.0173886
AC073321.4	4.38189	0.00514794
RP1-257A7.4	4.37368	0.0146069
HOXC11	4.3706	0.00601591
ATP5F1P6	4.37024	0.0183933
RP11-342M1.7	4.36555	1.59e-05
LGALS8-AS1	4.3641	0.0108603
DSG1-AS1	4.3584	0.0143453
AC011816.1	4.35772	9.85e-07
CEP295NL	4.35744	1.15e-05
USH1G	4.35536	0.0389527
CTD-3032J10.2	4.35231	0.00762773
RP3-510D11.1	4.35171	0.0296491
AC026150.6	4.3479	0.0171644
AP000783.1	4.34628	0.00735279
DDX12P	4.34308	0.00017424
TAS2R50	4.34261	0.00140167
AC005488.11	4.33421	0.00268016
BANF1P3	4.33042	0.000230066
KCNG1	4.32454	0.0144163
RP5-862P8.3	4.3174	0.0117067
FLG	4.31549	0.02944
AC008993.3	4.31523	0.0134539
CRTAM	4.31515	1.8e-05
CTD-2517M22.17	4.3143	0.00229801
C1orf146	4.31307	0.00825777
RP11-341D18.2	4.30974	0.00718331
ADAM29	4.30639	0.0337062
CTC-301O7.4	4.3056	4.97e-07
ARMC4	4.29963	1.21e-05
RP11-29H23.6	4.299	0.0132907
MAN1A2P1	4.29899	0.0437068
ELFN2	4.28596	0.0211696
RP11-727A23.8	4.28529	0.0213949
MRGPRD	4.2806	0.00701004
IGHGP	4.27681	0.0359467
RPS12P27	4.2749	0.0373314
CABP4	4.26987	0.00544795
ST13P11	4.26905	0.0107602
RP11-455F5.6	4.26529	0.0355979
PDZD7	4.26131	0.000437496
RP3-359N14.1	4.25847	0.0361567
AC004383.3	4.25592	4.77e-05
RP11-386G21.2	4.24432	0.041664
CTC-453G23.5	4.24313	0.0148491
RP11-362K14.6	4.23191	0.0339701
OR11H6	4.23138	0.0232757
TPM3P6	4.22917	0.00166489
OR2L1P	4.22449	0.00973707
AC004754.3	4.2241	0.0382591
RP11-408H20.3	4.22234	0.00324539
AC006014.8	4.211	0.00130923
ZYG11A	4.20863	0.000177433
CTD-2555A7.3	4.20703	4.17e-05
C1orf100	4.20673	0.00320087
ZNF733P	4.20048	0.0489588
COL11A1	4.19984	0.0412015
RARSP1	4.19828	0.000327996
ACRV1	4.19043	0.0134996
SLC34A3	4.18679	0.00203757
FBXW10	4.18169	0.00817279
GOLGA8H	4.18082	0.000989061
HHIPL2	4.17361	0.00080677
ARL5C	4.17244	3.38e-05
RPL7L1P13	4.16753	0.050605
LCA10	4.16647	0.018163
RP11-394B2.3	4.16486	0.0455291
SPDYE21P	4.1512	0.0226645
LRRC37A15P	4.1421	6.78e-05
TRGC2	4.13774	0.000232484
OR7E33P	4.13727	0.0151765
CDRT1	4.13502	0.000295563
RP11-286N22.14	4.13124	0.00111337
SMIM11P1	4.12983	0.0174529
RP11-1036E20.7	4.12787	0.00328742
CD274	4.12767	0.000261932
KIAA0196-AS1	4.12569	0.00102894
IGHV3-38	4.12563	0.00116944
AC022201.5	4.12482	0.0261642
CORO7-PAM16	4.1247	1.18e-06
GOLGA8CP	4.11927	0.0303021
GJA10	4.11694	0.00920068
RCC2P3	4.11401	0.0294256
RCC2P4	4.11228	0.000344172
RNASE2	4.11202	0.00363978
EOMES	4.1108	0.000139833
RP4-576H24.2	4.11026	0.0194494
FCGR3A	4.10223	0.00620113
FSCN3	4.10143	0.0465456
FXYD6P3	4.10069	0.0508849
TTC3-AS1	4.09653	0.0257829
RPL7L1P11	4.09565	0.0541561
IGHV3-74	4.09544	0.015648
MSR1	4.09021	0.00562777
OR1K1	4.08934	0.00193421
PRSS53	4.0878	0.000472145
OR51E1	4.08526	0.0045798
EML2-AS1	4.07361	0.0014956
KCNH1	4.07251	0.0496118
RP3-497J21.1	4.07067	1.31e-05
CR1L	4.06433	4.06e-05
OR2L2	4.05954	0.00741341
RP11-219D15.3	4.05814	0.0107668
RASSF1-AS1	4.05793	0.00491594
CTC-338M12.7	4.05762	0.00256696
GOLGA6L3	4.05328	0.0149165
AC022154.7	4.05195	0.000860619
RP11-16K12.1	4.04301	0.0290292
EIF4EBP2P2	4.03983	0.0259904
C1orf220	4.03521	1.85e-05
TIFAB	4.03422	3.31e-06
AC103564.7	4.03268	0.0298435
HMGN2P23	4.03249	0.00246923
IGKV3-15	4.0323	0.0414573
CTA-797E19.2	4.02952	0.0488652
LRCOL1	4.02808	0.0393767
IPO9-AS1	4.02445	0.032316
BTNL2	4.0242	0.00707024
M1AP	4.02023	0.000206752
OR2H5P	4.01889	0.0422804
SLMO1	4.01709	0.000125804
IGKV1D-33	4.01707	0.0384942
RND1	4.01391	0.0164398
RCC2P7	4.0135	0.0152254
TNFSF9	4.01301	0.00041194
NYAP2	4.01289	0.0023117
RP1-111C20.4	4.01004	4.87e-05
KCNAB3	4.00274	0.00254837
RP11-256L6.2	3.99984	0.00359173
AC009303.1	3.98896	7.64e-05
SLC25A53	3.98708	3.81e-05
PZP	3.98301	0.000156659
OASL	3.98287	1.53e-05
TEX11	3.98206	0.018165
KPRP	3.97914	0.0248713
EFHB	3.9781	0.00712987
R3HDM2P2	3.97731	0.0218336
THUMPD1P1	3.97627	0.000377387
NANOGP4	3.97459	0.00028886
RP11-424C20.2	3.97455	0.000234674
OR7E12P	3.97249	0.0134868
DCAF4L1	3.97084	0.00256265
RP11-274M17.2	3.96937	0.000197778
AC002116.7	3.96698	0.000976873
XXbac-B444P24.10	3.96571	0.0291892
GOLGA6L2	3.96499	0.035082
SLFNL1	3.96157	0.00337234
COMP	3.95759	0.0251392
TSPAN32	3.95449	1.29e-05
C7orf69	3.9514	0.0229436
TRBV20-1	3.94982	8.58e-06
SBK1	3.94136	0.00223478
RN7SKP241	3.94069	0.0283157
RSPH6A	3.9384	0.0527274
TMED6	3.9378	4.58e-06
LINC00471	3.9376	0.0479006
ANKRD24	3.93356	0.000999888
XXbac-BPG116M5.17	3.92751	0.00128416
RP11-454L9.2	3.92721	0.000183054
USP17L2	3.92615	0.0278593
RP11-413H22.2	3.92594	0.00801064
RP11-834C11.6	3.92434	0.00257021
IGLV3-9	3.92279	3.75e-05
RNF148	3.92183	0.00170489
ADAM20P1	3.91926	0.0116098
ARHGAP42P5	3.91807	0.000409111
INSL6	3.91782	0.0548315
RP3-425C14.6	3.90924	0.0118534
NUTM2HP	3.9077	0.0055973
RPEP4	3.90714	0.000744879
FAM132B	3.90558	0.00266122
PCDHGC5	3.90462	0.00976364
RP11-530A18.1	3.90141	0.000399632
LINC00176	3.90093	0.0219937
RP11-958N24.2	3.89954	0.0419505
FNDC9	3.89777	0.000247501
LOXHD1	3.89488	0.00197846
IGHEP2	3.89343	1.8e-05
BEND3P3	3.89281	0.00763557
AC138744.2	3.89215	0.003596
CNGB1	3.88975	0.0319852
IGHV4-59	3.88924	0.0240097
RP11-322D14.1	3.88774	0.00113926
RP11-475I24.9	3.88381	0.0260921
OR7E2P	3.88238	1.72e-05
SCOC-AS1	3.87851	0.00207175
OR2F2	3.87779	0.00509336
OVCH1	3.87731	0.0135856
GUCY2D	3.87588	0.0165868
XXbac-BPG252P9.9	3.87511	0.0359755
RBM12B-AS1	3.87369	2.19e-05
RP11-340I6.7	3.8718	0.022043
HMGA2	3.86762	0.0343584
RP11-293A21.2	3.86604	0.00706183
RP11-45M22.3	3.86574	0.0259156
SRRM2-AS1	3.86388	0.0150682
IGHG3	3.86075	0.00438005
CTB-174O21.2	3.85852	0.0188799
MORC2-AS1	3.85772	0.01799
RP11-24C3.2	3.85684	0.00193584
KCNH3	3.85403	0.000278804
RP11-744A16.4	3.84963	5.98e-05
IGHV3OR16-7	3.84837	0.0178449
KRT18P31	3.84604	0.00171356
AC068134.10	3.84353	0.0486314
MSH5-SAPCD1	3.84239	0.000518056
LRRC43	3.84215	0.0115703
RNF157	3.83793	0.00127552
RP11-79H23.3	3.83542	0.0145556
LINC00243	3.83436	0.0154407
AC064836.3	3.83233	0.0445455
KRT18P4	3.83104	0.00266791
HCG27	3.8302	0.000663986
GZMA	3.82709	0.000540988
RP11-429E11.3	3.82623	0.0148961
RP11-106M3.5	3.82389	0.0252368
RP11-49K24.5	3.82005	0.00121481
RP1-253P7.1	3.81877	0.031687
DNAJB3	3.81861	0.0336675
ARHGEF39	3.8174	0.0124483
POM121L7	3.81718	0.0231658
RP11-677M14.6	3.81686	0.00115602
AP001469.5	3.81646	0.0019679
RP11-403P17.6	3.81574	0.000377499
TTLL9	3.81542	6.51e-06
NRBF2P2	3.81121	0.00102793
ULBP2	3.80724	0.00180991
RP11-325P15.1	3.80701	0.000148325
RP11-83J16.3	3.80572	0.00913937
ALG1L13P	3.80563	1.7e-05
ADAM21	3.80373	0.000392364
AC000068.10	3.79554	0.000912489
RP11-106D4.3	3.79339	0.00649021
DCST1	3.79004	0.0205417
NT5C1B-RDH14	3.78731	0.0186902
RP13-1056D16.2	3.78559	0.00268072
PDCD6IPP2	3.78417	0.00971822
RP11-903H12.3	3.7814	0.0139642
MSANTD1	3.77983	0.00642318
EMBP1	3.77782	0.00227537
NANOGP5	3.77677	0.00777936
RP11-76E16.2	3.77356	0.0220611
RP11-710M11.1	3.77069	0.0504035
CBY3	3.76974	0.0241241
IFNL1	3.76654	0.00738163
AC002398.11	3.76654	0.000658963
CCDC157	3.76611	0.00022313
IGHG2	3.76511	0.0136664
C8G	3.76461	0.0247528
CYP3A7	3.7643	0.00375647
RP1-37N7.1	3.76073	0.0100198
AP001610.5	3.75895	1.3e-05
KRASP1	3.75852	0.0170292
OR2L6P	3.75766	0.0246231
SHANK2-AS3	3.75675	0.0270316
RP11-213G2.1	3.75174	3.71e-05
AP000347.2	3.75155	3.26e-07
HSPB9	3.74957	0.00043491
PRAM1	3.74484	0.00137954
EFCAB12	3.74397	0.0100327
OR9I3P	3.74316	0.051844
CTC-425O23.2	3.74002	0.000596483
AC145676.2	3.73873	0.000290118
PHF5CP	3.73866	0.00376831
AC002056.5	3.73712	0.0205017
CLDN18	3.73675	0.0258899
IL9R	3.73264	0.000455275
RPEP3	3.73222	0.0251927
CXorf58	3.73162	0.0172531
RP11-626E13.1	3.73085	0.00485614
PCNAP3	3.72948	0.0312857
ACTR3BP4	3.727	0.000186004
RRH	3.72498	0.0102542
SLC35E1P1	3.7213	0.00144966
POM121L6P	3.71911	0.00647633
SDCCAG3P1	3.71345	0.00484881
RAB26	3.7096	0.00825554
C9orf129	3.70893	0.000250498
OTOP3	3.70668	0.0442418
CPSF1P1	3.70477	2.59e-06
MIR374B	3.70451	0.0419665
EME1	3.70323	8.61e-05
IGHV1-12	3.6987	0.00489718
C17orf67	3.69825	0.000207575
RP11-203L2.3	3.69755	0.000716249
RP13-516M14.10	3.69687	8.08e-05
IL36G	3.69316	0.0318899
PCSK2	3.69304	0.0387015
ZGLP1	3.69063	0.00203731
RP1-199J3.7	3.68931	0.0018009
LRP4-AS1	3.68807	0.0300129
PTPRN2	3.68788	0.000276399
SLC22A1	3.68658	0.0290474
BCRP2	3.68593	0.0202536
BCAP31P2	3.683	0.00758067
PLA2G2C	3.68174	0.0258675
TNFRSF9	3.68139	1.31e-05
PROZ	3.68072	0.0104608
AP000354.4	3.68053	0.00401845
TTLL10-AS1	3.6763	0.0113878
C1orf68	3.6753	0.019058
RP11-15E18.2	3.6737	0.0149622
CABP7	3.67282	0.00121692
CH17-302M23.1	3.67227	0.0243523
TEX14	3.67135	0.000605066
TUBA3E	3.67085	0.031172
KRT8P31	3.66989	0.0242391
GOLGA6B	3.66898	0.000590024
RP11-454P7.1	3.66821	0.0330461
KIR2DL4	3.66595	0.00713405
RP5-994D16.11	3.66551	0.0364773
GZMB	3.66473	0.00148192
RP11-241J12.3	3.66444	0.00707692
OR6F1	3.66425	0.0417061
BOLA2P3	3.6632	0.014776
IFITM5	3.66154	0.0355956
AC073310.4	3.65797	0.00081172
RP11-517I3.1	3.65591	0.00294193
OR10AD1	3.65438	0.000182203
GOLGA8VP	3.65009	0.00158085
MIXL1	3.64926	0.0174702
TRAV8-4	3.64574	0.000114168
LL0XNC01-237H1.3	3.64489	0.0101642
OR4F3	3.64398	0.000251171
DND1	3.64372	1.54e-05
TNF	3.64341	2e-05
COL11A2	3.6427	0.0240387
ALG1L9P	3.64246	0.00106954
LMF1-AS1	3.64232	2.4e-05
RP11-500C11.3	3.64022	0.000717663
IGSF22	3.63592	0.00336703
STX8P1	3.63106	0.023323
LILRA6	3.62937	0.00207884
TREM1	3.62809	0.0443467
CLDN22	3.62356	3.56e-05
RP11-598O8.1	3.61824	0.000344224
RP11-295I5.4	3.617	0.0373028
C19orf73	3.61404	0.0477033
MRPS21P3	3.61288	0.0182291
RP11-93O14.2	3.61162	0.00395564
RFPL2	3.61082	0.010429
NKX6-2	3.61024	0.00700041
HTR1B	3.60835	0.0427544
TREML1	3.60399	0.00340051
LENG9	3.60375	3.04e-06
FAM225A	3.60331	0.00145365
COL8A1	3.60231	0.0311571
AC016722.4	3.60148	0.000133923
AC139887.4	3.60101	0.0269908
FAM166A	3.59964	0.0283227
IL17REL	3.59922	0.00854121
CTD-3088G3.8	3.5989	0.00322743
RP11-15P13.1	3.598	0.00731756
CHKB-CPT1B	3.59638	0.000505724
SPC24	3.5863	0.0213689
IGKV1OR-2	3.58556	0.0101591
HMGN2P32	3.58401	0.0095951
CXCL9	3.58257	0.00131157
RP11-638I8.1	3.57961	0.00530124
RP11-338C15.5	3.57848	0.0431616
IGHV3-30	3.57828	0.0278092
PKD1L3	3.57817	3.1e-06
Z83844.1	3.57797	0.00028809
AC009120.10	3.5762	0.0475087
CLEC18A	3.57565	0.000100365
SELE	3.56909	0.0479992
IL5	3.56674	0.00141606
RGS17P1	3.55999	0.00370755
RP11-640N20.9	3.55748	0.0139386
MMP11	3.55699	0.0239026
DPRX	3.55541	0.0406224
HP	3.55463	0.00260385
AC099668.5	3.55191	0.0275822
BOLA2P1	3.55169	0.0150079
H2AFB3	3.55065	0.0104544
KCNJ6	3.55001	0.00339193
TRIM75P	3.5456	0.000147616
FAM106DP	3.54387	0.0143173
POLHP1	3.54382	0.00248894
IGKV1-9	3.54309	0.0185376
TUBB8P1	3.54268	0.0494708
CEBPE	3.54158	0.0424911
IGLC5	3.53983	0.0380846
IMPDH1P6	3.5386	0.00189353
RP11-211N8.2	3.5373	0.00279027
AC005534.8	3.53544	0.000457413
MST1L	3.53493	0.0445057
GPR68	3.53351	1.22e-06
TFAP2A-AS1	3.5333	0.0506195
WFIKKN1	3.53151	0.0081315
MPP4	3.53018	0.00191863
CRTC3-AS1	3.529	0.00385472
USP17L7	3.52803	0.0321206
SCG2	3.52717	0.00405053
TCF3P1	3.52608	0.00096443
STX1A	3.52606	2.79e-05
RP11-417L14.1	3.52149	3.63e-05
OR4C5	3.52093	0.0226743
FAM138D	3.52061	0.0113177
AMIGO3	3.51947	0.000599298
RP11-347C12.12	3.51711	0.0298698
TEKT5	3.51574	0.0316672
RP11-11M20.2	3.51248	0.031524
KIF18B	3.50712	8.29e-05
AC092106.2	3.50542	0.0287712
KRT8P20	3.50409	0.0116066
NWD2	3.50318	0.00810209
KCNJ5	3.50166	9.69e-05
CA7	3.50136	0.00293984
KLRK1	3.49983	0.0324748
OR1J1	3.49702	0.00701975
CTD-2342I9.1	3.49544	0.00582709
RP11-356C4.5	3.49524	0.00143774
LCN12	3.49483	0.0207949
IGHG1	3.4922	0.0452233
RP11-732A19.6	3.49196	0.000663061
OR13D3P	3.49181	0.0355212
AC017104.2	3.49025	0.0262526
FOXD4L1	3.48778	0.0249144
KLRAP1	3.48674	5.7e-05
OR7C1	3.48516	0.0277092
C16orf93	3.48344	0.0230212
GPR150	3.48277	0.00588611
OR2A13P	3.48151	0.00536694
GJC3	3.47598	0.00387145
TSHR	3.47457	0.00449317
RAB39A	3.47182	0.00645633
OR4D1	3.46727	0.0137027
RP5-1142A6.10	3.46685	0.00861135
GBP1	3.4663	4.1e-05
RFPL1	3.46356	0.0445939
GOLGA6L16P	3.46315	0.0179207
TSSK1B	3.46209	0.0226375
EFCAB3	3.46065	0.0373991
RP11-1084A12.2	3.46049	0.000859598
EIF4HP2	3.45629	0.00404093
FAM86B3P	3.456	0.000392549
RP11-349G13.2	3.45596	0.00184455
TRAV40	3.45158	0.035495
RP11-637A17.2	3.44934	0.0171506
GAPDHP47	3.44776	0.032849
CTSW	3.4472	5.19e-05
GNL3LP1	3.44622	0.00494142
RP5-903G2.2	3.44556	0.00124031
RP11-753B7.2	3.44452	0.0308086
RNASE3	3.44197	0.00575084
PCDHA6	3.44176	0.0291292
KCNJ1	3.43883	0.0172612
CPNE6	3.43881	0.000794949
PABPN1L	3.43601	0.0154546
DNM1P34	3.43561	0.00409172
SYS1-DBNDD2	3.43158	0.00336537
PRKRIRP3	3.43032	0.0276708
RP11-1081L13.4	3.42879	0.0318755
OPN1SW	3.42546	0.00963829
IGHV4-61	3.42426	0.045992
AOC2	3.42408	0.00406275
TBC1D29	3.42188	0.0179035
RP11-540B6.2	3.41998	0.0169876
ANKRD26P3	3.4199	0.0121502
BGLAP	3.41939	0.00326689
RP11-169D4.2	3.41623	0.00688696
LILRB3	3.41545	0.000334245
FAM196B	3.41439	3.91e-07
CSF2	3.41038	0.00601695
SPATC1	3.40972	0.000309855
RP11-271K11.5	3.40582	0.0330093
TTC24	3.402	0.000244834
RP11-927P21.5	3.39981	0.000974728
RP11-33A14.3	3.39935	0.0154177
TFR2	3.39919	0.0010303
C22orf34	3.39735	0.000189801
GSG2	3.39539	0.0015194
EEF1DP7	3.39126	0.00128068
PRB3	3.39071	0.000294955
FAM71D	3.39063	0.0448464
PANDAR	3.39061	0.000475826
LAGE3P1	3.38922	0.0345817
RP11-32P22.1	3.38774	0.0421119
HUS1B	3.38097	0.0539417
GPR151	3.3771	0.0283369
FASLG	3.37203	8.13e-05
CTD-2047H16.3	3.36866	3.52e-06
TEDDM1	3.36776	0.0273516
CD8B	3.36725	8.62e-05
NPM1P25	3.3655	0.00166576
TAS2R20	3.36523	6.23e-05
RP13-270P17.1	3.36506	0.00615911
OR1L1	3.36457	0.00210268
OVOS2	3.3631	0.0490445
PRR22	3.36064	0.00404971
FCN1	3.35934	0.00103743
LRRC46	3.35913	0.000120982
ATP5G1P4	3.35907	0.0324387
EMC3-AS1	3.35842	0.00325497
RPL23AP47	3.3579	0.00208092
CTD-2231E14.8	3.35748	0.00902286
SAR1AP4	3.35692	0.00252209
FAM86HP	3.35668	0.00213417
C1orf177	3.35604	0.024969
GBAP1	3.35548	0.00130819
AC006942.4	3.35448	0.0255216
ABHD16B	3.3527	0.00971539
CD8A	3.35135	0.000512223
OR11H4	3.35037	0.0516256
RPL23AP35	3.34691	0.0152574
RP11-166N17.1	3.34687	0.00120729
DNAJB8	3.34672	0.00842844
CTD-2267D19.3	3.34598	8.64e-06
TCF23	3.34496	0.0056941
RP11-661G16.2	3.34491	0.00098403
KCNA3	3.34425	0.000127415
ZNF859P	3.34321	0.00677276
MAP3K14-AS1	3.34246	1.69e-05
RP11-424M22.1	3.34221	0.0548681
RP11-496I9.1	3.34163	0.00516205
HMGB1P8	3.34125	0.0336437
B3GNT4	3.3411	7.84e-06
TCEA1P4	3.33961	0.0457052
CHRNG	3.3385	0.000980673
RP11-297N6.4	3.33654	0.043601
SLC4A9	3.33561	0.0221191
IGLL5	3.33095	0.0326564
TM4SF19-TCTEX1D2	3.33013	0.0169209
ASRGL1	3.32693	0.00291533
C10orf91	3.32687	0.0026188
KARSP3	3.32393	0.00134813
KLHL10	3.3215	0.00196145
RNASE7	3.31845	0.0218093
CD300LB	3.31796	0.00832622
GBP5	3.31795	0.00211616
SAMD3	3.31569	2.42e-06
C9orf173-AS1	3.31519	0.000793674
RPL32P1	3.31255	0.00115124
HMGN2P7	3.31125	5.56e-05
GRIN2C	3.31091	0.000638311
THAP5P1	3.31059	0.0196439
ZFR2	3.30912	0.00344411
CD80	3.30528	0.000616305
RP1-131F15.2	3.30438	0.00237727
STRIP2	3.30319	0.00394802
FER1L5	3.30019	0.000766399
AC002310.7	3.29711	0.00241931
RP6-159A1.4	3.29655	0.000776658
RPL34-AS1	3.29645	0.0154016
RP11-435I10.3	3.2947	0.00710816
ZMYND15	3.29459	2.05e-06
BET1P1	3.29287	0.0153418
PDE4DIPP1	3.29263	0.00451794
RP11-9E13.4	3.29105	0.00493749
P2RY6	3.29083	0.0044838
DFFBP1	3.28887	0.0150018
CTD-2561J22.1	3.2856	0.0212041
TK1	3.28463	0.00146904
ADAT2	3.28375	4.02e-06
RP11-453E17.3	3.28347	0.00447971
RPL23AP95	3.28266	0.0091768
TNFRSF4	3.28214	4.63e-05
S100Z	3.28112	0.0105989
FAM209A	3.27988	0.00106109
POU5F1	3.27926	0.000558655
TRAV26-2	3.27522	0.000585957
RP11-344N17.9	3.27092	0.0330815
CEP55	3.27008	0.000314839
LCE2A	3.26871	0.013177
KRT18P7	3.26769	0.00262598
IGHV1-45	3.26671	0.0172555
RP11-326L17.1	3.26589	0.037731
TAS2R42	3.25972	0.00876065
GARSP1	3.25891	0.0320704
RP11-355N15.1	3.25883	0.00876282
C16orf96	3.25797	0.00192629
HLA-DQA1	3.2575	0.0115895
RP11-15L13.4	3.25479	0.00200659
RP5-1171I10.5	3.25316	1.94e-07
RP11-563J2.3	3.25109	0.00321489
NUTM2A	3.24972	0.00560004
DYNLL1P2	3.24938	0.00318459
APOBEC3G	3.24884	7.49e-06
NAGS	3.24838	1.17e-06
POU5F1P3	3.24593	4.11e-05
SFTPD	3.24559	0.00306118
RP11-299J3.6	3.24542	0.00368547
ELAVL4	3.24307	0.0143546
PGAM4	3.24277	0.00019897
RP11-700A24.1	3.24253	0.00113796
CFAP74	3.24231	0.0277698
RP5-1050D4.2	3.23779	0.00866673
ZNF705D	3.23261	0.00331317
RP11-96K19.5	3.23244	0.0129085
ADAMTS18	3.2314	0.0446413
TCAF2	3.22966	1.07e-05
RP11-574K11.31	3.22951	3.52e-06
PRG2	3.22691	0.00593168
LILRB2	3.22642	0.00024141
GAPDHP73	3.22279	0.0341843
RP11-93O17.2	3.22009	0.0373808
KLRC2	3.2182	0.00158513
MLNR	3.21608	0.030146
EIF4E2P2	3.21118	0.00141031
RCC2P8	3.20889	0.00118754
YEATS2-AS1	3.20781	0.000343576
BEST4	3.20507	0.052998
PAICSP5	3.20406	0.000230103
AJAP1	3.20287	0.000265263
RAB37	3.20114	1.34e-05
KRT18P39	3.20086	0.00415036
GNG13	3.20019	0.00940421
SOX30	3.19887	0.0186975
RP11-1415C14.4	3.19844	0.015303
ASCL3	3.19692	0.00098871
RP11-72M17.1	3.19662	0.000553879
HOMER2P1	3.19501	0.0193717
ERP27	3.19309	1.01e-05
RP11-397G5.2	3.19238	0.0379067
AC124312.1	3.19212	0.022742
CTD-2013N24.2	3.1903	4.87e-06
ERMN	3.18588	0.000141562
ATAD3C	3.18575	0.00281026
CTD-2201E18.1	3.18526	0.049401
RP11-41L14.1	3.18434	0.0119934
CEP170P1	3.18425	0.000670934
RP4-756G23.5	3.18382	0.000753733
C4orf51	3.18318	0.0530759
RP11-473M20.9	3.18289	0.0536504
ZNF488	3.18273	0.0403004
SETP7	3.18113	0.0091471
RP11-92F20.1	3.18004	0.00326908
IGKC	3.17853	0.0343046
FAM64A	3.1782	0.00140784
CTD-2325A15.3	3.17726	0.000231491
TAF7L	3.1754	0.0504899
CACTIN-AS1	3.17511	0.0412593
TRIM46	3.17492	0.0318177
CTD-2260A17.1	3.17403	0.000235602
DNM1P46	3.17339	5.17e-06
CTD-3065B20.3	3.17148	0.000806992
CALM2P1	3.16774	0.0149827
RP1-39G22.4	3.16577	0.048745
TXNDC2	3.16563	0.00547619
NPM1P17	3.1643	0.00697592
NPIPB1P	3.16422	0.000259032
RPL23AP84	3.16218	0.0340137
RP11-465N4.5	3.15965	0.0493746
RP11-777B9.1	3.15637	0.00070486
ATP5J2P6	3.1557	0.0168291
UXT-AS1	3.15522	0.0191242
GBP7	3.15512	0.0296801
SLC10A1	3.15481	0.0012735
CXCR3	3.15055	6.1e-05
DNAJB7	3.142	0.00356747
CTB-46B19.2	3.1402	0.036797
RP11-471L13.3	3.14005	0.00697425
CPLX1	3.13978	0.00488239
FSTL4	3.13793	0.0064469
SLC38A11	3.13676	0.0300417
RPL23AP60	3.13426	0.0537251
CHRNB2	3.13412	0.0369153
ZNF969P	3.13346	0.0242202
CTGLF11P	3.13295	0.0285338
RP11-780K2.1	3.13251	0.0149398
LCE2D	3.13204	0.0297422
MFSD6L	3.12755	0.00308572
RPL23AP12	3.12639	0.0145598
RP11-517C16.2	3.12607	0.00653504
OR2A1	3.12601	0.0420768
AC007899.3	3.12213	0.000196658
RP11-300D11.3	3.12191	0.0455957
RP5-837I24.1	3.12155	1.89e-05
HPDL	3.12146	0.0101936
CTB-60B18.10	3.12132	0.031425
ABHD1	3.11826	0.000125303
AP000275.65	3.11691	0.010097
RAD23BP2	3.11628	0.00292347
CSMD2	3.11621	0.0111258
IRF1	3.11503	2.08e-06
LTB4R	3.11501	0.0165524
ATAD3B	3.11428	0.000213361
TRDC	3.11254	0.00152712
RP11-348M3.2	3.11198	0.00773848
RPL23AP89	3.11183	0.0500856
BMP8A	3.11104	0.00311405
RP5-966M1.4	3.11009	0.0136075
OR1L6	3.10918	9.1e-05
C12orf71	3.10745	0.000546574
CCDC154	3.10734	0.000840232
RP11-817O13.1	3.10378	0.036868
GGACT	3.10213	0.00501111
TRIM39-RPP21	3.09996	0.00106843
LY6H	3.09981	0.00928157
DUSP5P1	3.09913	0.000390735
LGALS9C	3.09812	0.0120026
PLA1A	3.09617	5.68e-05
ARG1	3.09603	0.0469519
C9orf117	3.09561	0.00203288
RP11-578F21.4	3.09498	0.0512092
DPY19L2P2	3.09227	0.0028243
CMPK2	3.09198	1.02e-05
IQGAP3	3.09134	0.000199759
FAM19A1	3.09098	0.0458719
LAX1	3.09021	0.000103872
CTA-384D8.36	3.08818	1.53e-05
CCNHP1	3.0848	0.0103808
RP11-464I4.1	3.08422	0.0375349
TRGC1	3.0826	0.00187325
RSPH9	3.08222	0.000506733
RP11-546B15.1	3.08197	0.0249377
CCR8	3.08038	1.65e-05
MAGOH3P	3.07963	0.0185762
JAKMIP1	3.07625	0.00997849
DMRT3	3.07555	0.0393587
AC064852.4	3.0754	0.000355065
LINC00937	3.07452	2.66e-05
FAM95B1	3.07161	0.0442388
RPL23AP45	3.06937	0.00866023
RP11-493G17.4	3.06827	0.0391458
FAM166B	3.06643	0.0264024
CTB-55B8.1	3.06595	0.020485
PLAC8L1	3.06446	0.0113263
HMGN2P20	3.06445	0.00346945
RP11-526D8.7	3.06264	0.0367832
RP11-638I2.10	3.06121	0.0395834
FAM35BP	3.0569	0.0335103
MTHFD2P6	3.05565	0.000843057
OSBPL9P3	3.05083	0.0035069
DOC2A	3.04905	0.00476543
GPR141	3.04814	0.00116713
CCT8L1P	3.04772	0.00984474
AC023271.1	3.04629	0.00441161
CXorf67	3.04459	0.000125105
BHLHE40-AS1	3.04133	0.00846609
TNFRSF11B	3.04094	3.09e-05
RP11-294C11.2	3.03944	0.0288136
CTC-428G20.6	3.03929	0.0228574
NTSR1	3.03834	0.00520243
UBASH3A	3.03707	8.02e-05
PCDHGB8P	3.03394	0.0144328
CDRT15P1	3.03149	0.0452512
RP11-365D23.2	3.02882	0.0159761
NCAPD2P1	3.02708	0.000722766
RP11-1148L6.9	3.02704	0.018267
GAS2L2	3.02623	0.0330418
RNF224	3.02538	0.00449584
ST7-AS1	3.02529	0.0271955
VAC14-AS1	3.02336	0.00130553
TRAV21	3.01681	0.000112268
CCDC144CP	3.01375	0.0493279
SBSN	3.01109	0.0149285
PABPC1P10	3.01064	0.0396514
RP11-769O8.1	3.0091	0.00423107
HAUS1P2	3.00698	0.0303985
EPPK1	3.00672	0.0390101
IRG1	3.00536	0.0365807
HAGHL	3.00507	1.24e-05
RP11-253M7.1	3.00383	0.00825273
CCRL2	3.00353	0.0161378
ESPN	3.00244	0.0455104
CTD-2154I11.2	3.00176	0.0241147
RP13-254B10.1	3.00117	0.0463761
OR13G1	3.00063	0.0271796
NF1P6	2.99674	0.0378577
RP11-240G22.5	2.99636	0.00203836
SYCE2	2.99596	0.0359118
IDO1	2.99576	0.00421528
LINC00092	2.99454	0.0023774
AGAP10P	2.99084	0.00276007
GRM2	2.9885	0.000366295
B3GNTL1	2.98778	8.25e-06
SLC30A8	2.98757	0.0305375
AOAH	2.9875	0.0026488
RP3-467L1.4	2.98685	0.0173974
AFAP1-AS1	2.98531	0.0139844
CELF2-AS1	2.98481	0.000257286
METTL21C	2.98372	0.0255216
PGC	2.98364	0.0119869
OR1Q1	2.97998	0.0385132
CES4A	2.97896	0.0130249
KB-1582A10.1	2.97677	0.0360567
BTN3A1	2.97583	5.56e-09
TEX38	2.97462	0.0468327
ADARB2	2.97396	0.00662279
RP11-18M17.1	2.97371	0.0404706
PPP2R2B	2.97369	0.000422218
DRD4	2.97324	0.00227014
RP11-397O8.7	2.97255	0.00286854
SAG	2.97113	0.0202717
LY9	2.968	7.57e-05
IVL	2.96772	0.0397926
CARD14	2.96689	0.0170754
PGAM1P7	2.96679	0.0467685
SV2C	2.96635	0.000279633
MMP3	2.96623	0.0382165
AC073109.2	2.96316	0.000805113
FAM27E3	2.96262	0.0332158
CCL5	2.95755	0.00147959
LCE2C	2.95739	0.0380387
COX6CP1	2.95701	0.036871
CCL16	2.95474	0.0285895
RP11-216L13.17	2.95353	0.0100108
KLRC4-KLRK1	2.9483	2.23e-05
VDAC1P4	2.94786	0.00367573
AC093162.5	2.94766	0.00108444
RP11-848P1.7	2.94684	0.0023785
UBE2CP3	2.94473	0.0207712
HMGN1P17	2.94452	0.0331501
RP11-932O9.8	2.94213	0.00759118
SNX19P3	2.94103	0.00106981
HMGB1P3	2.94085	6.78e-05
ENAM	2.94066	0.0527129
LRP5L	2.93901	1.11e-05
FCGR3B	2.93714	0.0267343
RP11-478B9.3	2.93656	0.0030226
RP11-304F15.3	2.93548	0.00138043
RP11-212I21.4	2.93412	0.0260867
SLC25A14P1	2.93065	0.000466324
RP11-146B14.1	2.93039	0.000160118
STK10	2.92997	2.35e-07
APOBEC3D	2.92878	2.37e-06
RP11-363N22.3	2.92637	0.0185377
TRPM2	2.92605	5.24e-05
CDRT4	2.92401	7.66e-05
PBX4	2.92269	2.16e-05
RNF222	2.92268	0.0022874
A1BG-AS1	2.92203	0.000660491
VWC2L	2.92087	0.0290605
AC012360.6	2.92009	0.0190111
RP11-680L20.1	2.91932	0.0248746
SOX21	2.91895	0.033673
RPS15AP25	2.91764	0.0280761
TMC3	2.91671	0.0166243
RP11-159H10.1	2.91436	0.00773312
C21orf58	2.91334	0.000679952
NPY4R	2.91308	0.0511949
CBX2	2.91272	0.00308937
PYHIN1	2.91147	0.00275151
TRIM69	2.91083	0.000104227
SLC26A1	2.91041	0.000801269
DMKN	2.90992	0.0134173
RP13-140E4.1	2.90952	0.00814592
DUOXA1	2.90753	0.0348578
GPR179	2.9064	0.00291705
NOD2	2.90332	0.000217168
XCL2	2.90286	2.35e-05
WASH2P	2.90232	2.01e-05
FKRP	2.89769	1.1e-05
ASF1B	2.89742	0.00602075
ATP8B3	2.89545	1.17e-05
MUC16	2.89512	0.0209455
INHBA	2.894	0.0013865
PSRC1	2.89381	0.0024329
CTBP2P8	2.89173	0.0350606
RP11-85K15.3	2.89106	0.0323181
RP11-761I4.4	2.89075	0.00109381
HCAR2	2.88924	0.0083705
FXYD2	2.88877	0.000978572
NEU3	2.88787	2.17e-10
PARP4P2	2.88658	0.00389278
FBXO41	2.88655	4.1e-05
FAM183A	2.88421	0.0355916
BTN1A1	2.88392	0.0208736
PLA2G2A	2.88334	0.0467889
KIAA0319	2.88212	0.0320155
ZNF587P1	2.8813	0.0342525
RP11-218E20.5	2.87951	0.000618933
ATP5J2-PTCD1	2.87752	1.61e-05
C1orf127	2.87745	0.00634378
ST3GAL1P1	2.87645	0.0156889
FCRLB	2.8764	0.00300561
ACAN	2.87614	0.00747313
TYRO3P	2.87474	0.00107429
OR6W1P	2.87464	0.0544991
NRIP3	2.87129	1.71e-05
CYTH4	2.8685	1.75e-06
RP11-615J4.4	2.86825	0.000188683
COX19	2.86712	1.71e-05
ZBP1	2.86691	0.00014789
APOL2	2.86577	4.62e-07
RBPMS2P1	2.86512	0.0144694
CMTM2	2.86309	0.00500246
AP000593.6	2.86223	0.0037275
RP11-312J18.7	2.8607	0.0175759
RP4-583P15.14	2.85911	0.00153189
SSC4D	2.85781	0.0503646
GPR174	2.85705	0.000106391
TBC1D3C	2.85661	0.00559059
MDGA2	2.85606	0.0429973
C1orf111	2.85247	0.0271797
RP3-337H4.10	2.85197	0.037307
CCDC78	2.85115	0.000674814
RP11-394J1.2	2.84972	0.000625657
AC111155.1	2.84961	0.029651
CD101	2.84906	0.00133204
ZNF815P	2.84778	0.000646083
CTD-2576D5.4	2.84733	0.0233777
TBX21	2.84492	0.000186315
TMEM102	2.84375	0.00220705
MFRP	2.8428	0.0205196
RP13-228J13.6	2.84118	0.000402976
AMELX	2.84091	0.0270223
BTN2A2	2.84091	8.94e-08
TEX12	2.8372	0.0352059
RP11-44K6.4	2.83714	0.00140667
NFAM1	2.83388	0.001934
C15orf62	2.8324	0.00606323
C6orf15	2.83136	0.0175668
SLC28A1	2.82991	0.00823068
C3orf35	2.82941	0.00101243
ERVH48-1	2.82864	0.00193707
RP11-401P9.5	2.82845	0.00990697
TMEM169	2.826	0.0146022
GLIPR1L1	2.82364	0.00522592
RP11-172C16.4	2.82189	0.0359973
RHOV	2.82166	0.0463116
RP11-426A6.5	2.82073	0.0256084
ADAP2	2.8203	1.5e-05
RP11-533E19.3	2.82024	0.00449178
CTD-2047H16.4	2.81776	5.55e-08
JAKMIP2	2.81677	1.21e-05
RP11-510I21.1	2.81481	0.00361059
SLC25A52	2.81468	0.0241605
CTC-458I2.2	2.81443	0.00312897
NME8	2.8135	0.0119561
WASH4P	2.813	0.0025059
AC069368.3	2.81264	2.03e-05
RP11-392P7.6	2.81018	0.00888962
PLAU	2.80939	7.72e-05
RP3-337H4.9	2.80925	0.0216058
RP11-158M2.2	2.80847	0.000327157
AC241377.2	2.80816	0.00181449
RP11-764K9.4	2.80662	0.00469263
CTD-2240E14.4	2.79986	2.98e-06
AC009237.8	2.79947	0.0205156
RP11-216B9.6	2.79837	0.00285054
IGLC1	2.79722	0.0472312
KRT1	2.79511	0.0540358
EPS8L1	2.79384	0.0175164
OSCAR	2.79274	0.000313809
KNOP1P5	2.79168	0.0418874
SKAP1	2.79109	1.79e-06
OR51M1	2.78953	0.0431557
LINC01002	2.78862	3.88e-05
AC004938.5	2.78523	0.0170218
COPS5P1	2.7841	0.000397058
BTF3P6	2.78285	0.0183239
TMEM163	2.78265	0.000279919
RP11-365N19.2	2.78227	0.0363904
NKG7	2.7811	0.000396263
NFE2	2.77916	0.00544943
GRIN3B	2.77866	0.0135197
CMB9-55A18.1	2.77805	0.00106619
CTD-2522E6.4	2.77621	0.0167627
EEF1DP6	2.77381	0.0172672
RP11-232D9.1	2.7718	0.00195511
C1orf159	2.76979	0.00249406
RP11-158M2.3	2.76963	0.0021428
FAM21EP	2.7684	0.00606102
MICB	2.76807	3.98e-06
APOBEC4	2.76739	0.0436147
AC005154.8	2.76693	0.0301264
RPS10L	2.76661	4e-05
CTC-236F12.4	2.76544	0.0179504
RP11-235P11.1	2.76393	0.00555489
CDCA8	2.76293	0.000366225
CD300C	2.76246	0.000384634
COL4A3	2.76234	0.00434697
CASP14	2.75843	0.0533844
RP11-566K19.5	2.75643	0.000745586
CRB1	2.75502	0.0269567
BAIAP3	2.75453	1.7e-05
MST1	2.75394	0.000609588
RP11-466G12.3	2.75332	0.00752741
NUDT11	2.75253	0.0453305
MMP25	2.75242	0.000478869
PRODH	2.75021	0.00463826
SMCO3	2.7499	0.00573743
BATF3	2.74879	2e-05
CLDN20	2.74847	0.000552676
ATP2A1-AS1	2.74831	0.0389532
OR52I2	2.74708	0.0226445
PHBP18	2.74699	0.0246417
IKBKGP1	2.74537	0.000216309
AC116050.1	2.74453	0.0531398
MROH7-TTC4	2.74216	0.0124293
ADAM8	2.74115	2.94e-06
TRPV6	2.74057	0.0459011
PKMP2	2.74028	0.0489463
RP11-69I13.1	2.73893	0.00513809
RP11-348N5.9	2.73687	6.98e-05
SPTBN2	2.73634	0.025984
CTD-2353N24.1	2.73598	0.0157867
LA16c-431H6.6	2.73496	0.000629365
GOLGA2P1	2.73494	0.00821265
RCC2P6	2.73483	0.00160822
ADCK5	2.73347	4.34e-05
TAP2	2.7325	8.08e-09
SPIN2A	2.73238	4.9e-05
KIAA1755	2.7321	0.000635406
WASH1	2.73093	0.0444219
PAICSP6	2.72985	0.00783465
MRM1	2.72934	0.000839639
ITGAL	2.7292	0.000201395
TRIM21	2.72821	8.89e-07
SLC6A11	2.72507	0.0546478
NPIPB7	2.72477	0.0146066
ADAT1	2.72465	8.97e-08
HSPBAP1	2.72393	1.56e-05
RASSF4	2.72187	0.000880953
CTD-3107M8.2	2.7211	0.0431653
RP11-361L15.5	2.72072	0.0254112
PHBP13	2.72	0.0437091
RP11-438N5.2	2.71869	0.00643512
SFR1P1	2.71806	0.0325612
AC007952.5	2.71596	0.000932981
PPM1J	2.71525	0.0243984
IFI27	2.71443	0.0318121
ZNF767P	2.71392	1.25e-05
SPAG6	2.71244	0.0186526
SCML4	2.7087	0.00063332
CCNB1IP1P1	2.70869	0.0437045
ADAT3	2.70656	0.00590451
AC139712.2	2.70557	0.00374003
CTD-3060P21.1	2.7038	0.0547788
MEGF11	2.70346	0.00126742
PROX2	2.70266	0.00394713
FRMPD3	2.70243	0.00110841
UHRF1	2.70219	0.000187111
OR6X1	2.70176	0.0490187
C11orf21	2.7002	0.00986333
RP11-672L10.5	2.69998	0.0465014
SLC27A5	2.69996	0.00208975
NT5M	2.69847	0.00922905
ZNF705E	2.69482	0.00233063
GBP4	2.69403	0.000338313
KCNS2	2.69397	0.0109745
PSTPIP1	2.69387	6.66e-08
DDX11L5	2.69292	0.0184185
AC096574.4	2.69096	0.00130034
RP11-322A17.1	2.68981	0.0295056
GFOD1-AS1	2.68907	0.0126467
TCEB3B	2.68891	0.0321608
P2RX7	2.68862	2.33e-06
TMEM262	2.6853	5.63e-06
HCLS1	2.68382	2.35e-05
FRMD8P1	2.68299	0.0213409
SLC5A2	2.68241	0.00166237
RPL7P46	2.68211	0.000752862
GH1	2.6819	0.0154787
RP11-632F7.3	2.6817	0.0284452
RP11-573D15.2	2.68044	0.00473115
MAPRE1P1	2.68026	0.000188148
NANOGP8	2.67977	0.0233471
CAPNS1P1	2.67943	0.0236949
OSBPL3	2.6794	2.03e-05
ESRRB	2.67906	0.029834
HIVEP3	2.67769	0.00215916
IMPDH1P10	2.67698	4.7e-05
AC007389.1	2.67598	0.00514837
PPFIA4	2.67562	0.0260057
AGAP9	2.67556	0.000259876
TCEB1P19	2.67551	0.000412611
CTD-2647E9.1	2.67487	0.00275796
PLCB2	2.67353	0.000366567
LRP8	2.67305	2.34e-05
E2F3P2	2.67098	0.0478097
RPS20P15	2.67062	0.0163448
SLX1A-SULT1A3	2.67061	0.000369314
GFI1	2.67059	0.00282769
RGMB-AS1	2.67046	0.0535197
IL4I1	2.67001	0.000687204
CLEC12B	2.66994	0.011502
CISH	2.66911	0.00401266
HMGN2P38	2.6679	0.000814865
TRHR	2.66778	0.00301902
CLDND2	2.66739	0.00502371
GPR132	2.66515	1.09e-05
CDCA5	2.66485	0.0127639
CLEC12A	2.6641	0.00251519
IGHV4-39	2.66152	0.0397378
TOX	2.6612	1.73e-06
NOL12	2.6601	1.09e-05
ANXA9	2.65706	0.0384267
MATN1-AS1	2.65616	0.00409232
LCE2B	2.65616	0.035405
RP11-390P2.2	2.65586	0.00704035
KIAA1549L	2.6541	0.0399693
RP11-864J10.4	2.65267	0.00891648
TYMP	2.65238	1.43e-07
RP11-270F18.2	2.64974	0.0514943
TARDBPP2	2.64974	0.00723692
A2M-AS1	2.64925	0.000598847
SPATA12	2.64834	0.0125687
ARL13A	2.64781	0.000165404
IGHG4	2.64661	0.0223038
SLC9C2	2.64645	0.020413
SAR1P1	2.6461	0.0025319
RP11-259P6.3	2.64556	0.000344876
EIF5A2P1	2.64209	0.024508
TLDC2	2.64168	0.00111563
RP11-1112J20.2	2.64133	3.35e-05
HLA-DRB5	2.64132	0.00424569
CCND2P1	2.64122	0.0140983
CCL3	2.64077	0.00704908
PAQR6	2.63778	0.0104226
RP11-255L13.1	2.63763	0.0392072
KCNJ13	2.63749	0.000213059
C9orf114	2.63678	5.83e-05
ZGPAT	2.63636	7.11e-07
SAMD11	2.63518	0.000930581
CUZD1	2.63488	0.0432083
C19orf38	2.6339	0.00802353
KIF21B	2.63367	6e-05
AC027601.1	2.63348	0.0007808
HLA-DRB1	2.63151	0.00117756
GTF2IP23	2.63065	0.021698
HAUS8	2.63051	1.52e-05
RP11-384M20.1	2.63015	0.0129975
TPM3P7	2.62949	0.0207285
LAP3	2.62945	9.97e-06
LEF1-AS1	2.62835	0.0244334
GBP1P1	2.6261	0.000136732
LANCL3	2.62593	0.00181375
RP11-345K9.3	2.62553	0.0412935
GOLGA8K	2.62515	0.000851333
FCGR2B	2.62509	0.0274648
RP11-798G7.5	2.62461	0.00739147
FXNP2	2.62374	0.0297813
NUP62CL	2.62369	0.0327726
CYP3A43	2.62357	0.0460497
BCDIN3D	2.62292	0.000450973
FBXL8	2.62181	0.0223765
IGHV3-52	2.62174	0.0249978
SLFN12L	2.62075	0.000101222
CTD-2619J13.9	2.61977	0.0368073
RP11-118D22.3	2.61967	0.00775989
BUB3P1	2.6193	0.0069722
HNRNPCP6	2.61906	0.0185975
RNF133	2.61894	0.00217676
HNRNPA3P10	2.61679	0.00024352
CCL8	2.61664	0.0375984
CTD-3105H18.4	2.61652	0.000160556
DRICH1	2.61464	0.0149932
RUNX3	2.61395	3.34e-06
ADGRE1	2.61386	0.0313506
RP11-77O7.1	2.61273	0.00258006
ZNF517	2.61212	0.00485156
CTD-2160D9.1	2.61093	0.0101642
SERPINI2	2.61087	0.00839334
SLAMF7	2.60995	0.0160481
AMICA1	2.60918	8.17e-05
PRF1	2.60808	0.00032794
ZNF668	2.60685	6.02e-06
EVPL	2.60656	0.0179751
CYP17A1	2.60337	0.0229446
RP11-1017G21.4	2.60245	1.84e-06
CTB-39G8.3	2.60089	0.00722317
RP11-527L4.9	2.60012	0.00983118
KIF2C	2.59982	1.21e-05
CST7	2.59897	0.000476446
PDZD4	2.59895	0.0128924
AF186192.5	2.59697	0.0160129
AP1S3	2.59678	0.00617695
FDPSP7	2.59625	0.00236985
PLA2G4F	2.59484	0.0414472
OR52I1	2.59484	0.00871993
IFNK	2.59448	0.0133711
LRRC8E	2.5939	0.009402
RP11-240L7.4	2.59278	0.00567623
ARHGAP4	2.59227	2.15e-05
CRHR1-IT1	2.59113	0.00387874
IGSF3	2.59058	0.0342338
CTC-463N11.1	2.589	0.0449601
LCE6A	2.58745	0.0527968
CHST1	2.58701	0.0102141
GUCA1B	2.58641	0.00710798
NPPA-AS1	2.58595	0.000818793
AC129492.6	2.58409	0.0485624
RP11-413E6.2	2.58354	0.00559365
ABCF2P1	2.58343	0.000971823
HMGN1P26	2.58325	0.0186041
CMKLR1	2.58274	0.00313769
TNRC18P1	2.5822	9.38e-05
ZNF48	2.58081	0.000120915
RP11-2H8.4	2.58071	0.000381256
C7orf61	2.57976	0.00251287
AGAP7P	2.57938	0.012559
RP11-680G24.6	2.57879	0.00250622
IGKV1-33	2.57843	0.0424773
RP13-104F24.2	2.57777	0.000535213
DNM1P47	2.57612	0.000488942
TIGIT	2.57396	0.000111419
PCDHA2	2.57237	0.0118439
RP11-43D4.2	2.57224	0.00538841
KRI1	2.57168	4.47e-06
PKP1	2.57166	0.0170419
POC1A	2.57108	0.00650375
ARHGEF38	2.57096	0.0178394
FBXO43	2.57052	0.000398519
PLA2G3	2.57047	0.0074246
AC009505.2	2.57031	0.0242119
RGS16	2.56958	0.0125441
BNIP3P5	2.56656	0.0192445
CDC20	2.56581	1.92e-05
OAZ3	2.56541	0.00465163
FUT2	2.56534	0.00661391
TFEC	2.56263	0.00873679
RNF32	2.56177	0.0116126
RNF113A	2.56021	7.14e-06
TMEM75	2.5584	0.00284881
GOLGA8Q	2.55735	0.00105824
RP11-106M3.3	2.5567	7.87e-05
TTC31	2.55579	5.03e-07
PPP1R11P1	2.55509	0.0014373
BDP1P	2.55416	0.0204073
RP11-484D2.2	2.55377	0.0113492
AKR1B1P7	2.55351	0.0014281
CLUL1	2.55282	0.0490101
CHRND	2.55268	0.0324413
CECR1	2.55263	2.26e-05
ZSCAN25	2.54909	1.14e-06
TMEM150B	2.54806	0.00334753
GS1-293C5.1	2.54788	0.0192125
CEP72	2.54726	0.000305638
APOL3	2.54691	2.31e-05
OAS3	2.54382	1.63e-05
EAF2	2.54377	0.011901
FAM86EP	2.54323	0.0252861
FAM110A	2.54066	0.0051354
IZUMO1	2.54013	0.0158567
C22orf39	2.53993	5.33e-05
FBXO2	2.53822	0.0153386
PCED1B	2.53803	0.000441158
OR13A1	2.53794	0.0520862
ITGAD	2.53748	0.0239416
KRT8P36	2.53616	0.0389947
SELPLG	2.53502	5.07e-05
STAT1	2.53366	0.000145449
RP11-325E14.2	2.53208	0.000207623
ISG15	2.53192	0.00508699
ST7-OT4	2.53182	0.0378247
UNC5CL	2.53098	0.0259829
TEKT2	2.53054	0.0175201
MYO1F	2.53031	0.00011469
GFRA2	2.53029	0.00330322
DDX51	2.53029	0.000397505
ARL17B	2.52998	4.95e-05
FZD10	2.52988	0.014642
RGS4	2.52967	0.000330326
CCDC88B	2.52825	1.15e-08
DSC1	2.52785	0.0263237
TAS2R46	2.52638	0.000479816
KIF28P	2.52523	0.0411901
GIPR	2.52487	0.00026438
HYAL1	2.52482	0.000682007
GINS4	2.52459	0.00305377
GYG1P3	2.52389	0.00745808
PLCH2	2.52324	0.0247901
HELZ2	2.52238	4.11e-07
RP11-29H23.5	2.52234	0.00934198
HMGN2P31	2.52197	0.0262154
RP11-802O23.3	2.5214	0.0120987
OR7E128P	2.52063	0.0423841
XXbac-BPG299F13.14	2.52007	0.0235334
FAM83G	2.52002	0.020283
BMF	2.5199	0.000121427
ZNF252P-AS1	2.51899	0.00774881
PSMB3P2	2.51877	0.0544915
OR2A12	2.51853	0.00332449
OVGP1	2.51852	0.00526684
TRBV5-5	2.51574	0.00179668
RPL13P6	2.51477	0.00473956
KRT10	2.51456	0.0456053
RP11-163E9.2	2.51441	0.000848647
NBPF20	2.51429	3.67e-05
TNFSF13	2.5121	0.000706301
RP11-723J4.3	2.51205	0.00696586
PIK3CD-AS1	2.51183	0.00415427
C2orf61	2.51165	0.0312473
C3orf20	2.51086	0.0109373
RP11-419C5.2	2.50917	0.000455183
PLEK	2.50857	0.000407581
AC078883.3	2.50842	0.0142278
RP1-172N19.4	2.50793	0.00473988
AK7	2.50714	0.0362962
RP11-661A12.8	2.50688	0.00457594
SLC25A27	2.50632	0.0240038
SPN	2.50503	7.6e-05
POM121L1P	2.50415	0.00117881
HLA-DQB1	2.5038	0.0179175
IPO7P1	2.50366	0.0253793
CTD-2575K13.6	2.50068	0.00492475
TMEM104	2.50008	3.22e-06
SNORA11	-2.50015	0.00192435
ACTG2	-2.50223	0.00136841
RPL29P2	-2.51062	0.013903
RNA5SP215	-2.51131	0.00208185
LYVE1	-2.51256	0.00431527
RP11-342K2.1	-2.5149	0.00381791
SCARNA16	-2.51774	0.0198986
WDR78	-2.52207	0.0380133
H2AFX	-2.52447	0.0202359
SSC5D	-2.53036	0.0397702
CKMT1B	-2.53324	0.0445313
SNHG23	-2.54396	0.0240522
ACOT1	-2.54756	0.0234814
LINC01578	-2.54887	0.00236466
RN7SKP292	-2.55312	0.0474422
SNORD56	-2.55448	0.00560833
SNORA71B	-2.56387	0.0355914
SCARNA22	-2.56625	0.0107344
ACE2	-2.56778	0.00125888
FBLN1	-2.56866	0.0416161
RP11-203F10.6	-2.56888	0.054975
CAMK2N1	-2.5787	0.0224002
SPDEF	-2.58096	0.0295724
RPS24P13	-2.58215	0.0402687
WAC-AS1	-2.58508	0.0144246
PLAC9	-2.58824	0.0377115
RN7SL444P	-2.58838	0.0218934
DIO3	-2.58846	0.0442199
C9orf16	-2.58928	0.0533853
RN7SKP8	-2.60275	0.00238031
SNORA76A	-2.62012	0.00064557
SNORD38B	-2.62059	0.0254439
RP1-68D18.4	-2.6237	0.00491069
RP11-1029M24.1	-2.62377	0.00189967
TUG1	-2.63269	0.0474434
KRT8P3	-2.63495	0.0539182
PCK1	-2.64094	0.0514733
RP11-398J16.1	-2.64267	0.0303068
PDZK1	-2.64444	0.036629
CTC-444N24.11	-2.64844	0.0188197
RP11-133K1.6	-2.64862	0.0105141
RN7SKP163	-2.65313	0.000301338
TP53TG1	-2.65313	0.0157873
KCNK2	-2.65503	0.0289029
MTRNR2L4	-2.65569	0.0373461
AMHR2	-2.66614	0.0126917
PRKG2	-2.67444	0.00126606
CTB-131K11.1	-2.67519	0.0104562
SNORD83B	-2.67573	0.0311761
RP11-302B13.1	-2.67632	0.000102786
GREB1	-2.67858	0.00582027
SNORD101	-2.69015	0.0535346
RP11-448G4.2	-2.69295	0.023396
SNORD35A	-2.69305	0.0156307
RN7SKP118	-2.69869	0.0537763
AC004386.4	-2.70389	0.00947817
CTD-2124B8.2	-2.71185	0.0230659
RPS7P5	-2.71369	0.0173835
RP11-705C15.2	-2.71505	0.0363496
RNU6-14P	-2.71906	0.0272672
RNA5SP183	-2.72145	0.0246865
RP3-507I15.1	-2.7244	0.0303438
HIST4H4	-2.727	0.0318505
AC140076.1	-2.73253	0.0430991
RPS7P6	-2.73758	0.0336149
LRFN5	-2.74791	6.97e-05
SCARNA21	-2.7489	0.0341914
RPS3AP22	-2.75724	0.0461698
CTD-2290P7.1	-2.76936	0.0310645
SOAT1	-2.7707	0.0492404
PON1	-2.77274	0.0146152
SNORD83A	-2.77429	0.0148211
RN7SKP9	-2.77599	3.79e-06
AGTR1	-2.77813	0.0270083
MRPS31P4	-2.78082	0.0392257
SNORA28	-2.78109	0.0116681
ZBED5-AS1	-2.78158	0.0207631
SNORA24	-2.7842	0.000783618
RP11-206L10.8	-2.78924	0.0114721
DYNLL2	-2.80174	0.0380416
ATOH8	-2.80907	0.0287842
RP11-356J5.12	-2.80937	0.0455365
RPL34P27	-2.81123	0.00357264
RN7SL493P	-2.81402	0.0354239
ZNF730	-2.81691	0.00773534
RPL18AP16	-2.8203	0.0231419
RP11-210K20.5	-2.82191	0.00842373
AC007319.1	-2.8304	0.0197881
RP11-411G7.2	-2.83049	0.0182351
AP000648.5	-2.83187	0.00388603
APOD	-2.8331	0.0228852
PANK1	-2.8344	0.029009
RP5-894A10.6	-2.83648	0.00354576
CTD-2574D22.4	-2.83928	0.0200206
RN7SL523P	-2.83974	0.0534973
RPL5P3	-2.84128	0.0254269
PRRT2	-2.84667	0.0537316
EEF1A1P8	-2.84902	0.0229588
SHC3	-2.85108	0.0129079
SNORA63	-2.85683	0.00236603
SNORD32A	-2.85982	0.0101773
RP3-423B22.5	-2.86242	0.0073972
RNA5SP134	-2.86449	0.019668
NR2F1-AS1	-2.8655	0.0208619
XXbac-BPGBPG55C20.2	-2.86927	0.0157639
SGK2	-2.8759	0.013969
CTC-444N24.7	-2.87612	0.0108649
UPB1	-2.87619	0.0429399
RP11-658F2.8	-2.88474	0.0191499
RP11-594N15.3	-2.88524	0.0343608
EBLN3	-2.88549	0.0334641
CALM1P1	-2.88682	0.0237123
RP11-543E8.2	-2.89596	0.0200672
RP11-30K9.1	-2.90415	0.0417623
snoR1	-2.9086	0.00227987
RNF128	-2.91265	0.0026741
RN7SL709P	-2.91584	0.0539844
SNORD92	-2.92697	0.00384672
RPL21P119	-2.92872	0.0407637
EI24P2	-2.93109	0.0339064
MT1A	-2.93198	0.0451119
SOX9-AS1	-2.93375	0.0506332
RP11-255H23.4	-2.94845	0.0140249
RP11-440D17.3	-2.95593	0.0516245
RP11-97O12.6	-2.95798	0.0186082
SLC25A5P7	-2.9621	0.0181368
PAK3	-2.97013	0.036085
MYO7B	-2.97164	0.0491984
SCARNA18	-2.97187	0.00495001
TRPA1	-2.97705	0.0437735
RNA5-8SP6	-2.97895	0.00333682
CTD-2336O2.1	-2.97922	0.0378827
SNORA72	-2.98983	0.0107375
EIF4A1P8	-2.99144	0.0490545
PPIAP19	-3.00171	0.0527141
LINC01278	-3.00213	0.011818
Metazoa_SRP	-3.0025	0.031153
RP11-433P17.3	-3.00256	0.0113621
ACTBP7	-3.00258	0.0234735
RP11-320M16.1	-3.00283	0.000166071
ASS1P7	-3.00641	0.0237655
RP11-617F23.1	-3.0156	0.00674098
RP11-549J18.1	-3.01815	0.00401656
GAPDHP46	-3.02875	0.0526833
SCARNA11	-3.03232	0.000699437
RNVU1-15	-3.04641	0.0164061
RNU1-14P	-3.05347	0.041112
MAGI2-AS3	-3.05562	0.0027268
LINC01554	-3.07197	0.0439539
RP11-761N21.2	-3.07375	0.00980281
LINC01315	-3.08859	0.0346381
CDR1	-3.09031	0.0446514
TINCR	-3.09398	0.0339608
RP11-792A8.3	-3.09746	0.0360824
ZBED3	-3.10369	0.00245939
RN7SKP255	-3.10789	0.00243077
CTD-2666L21.3	-3.10812	0.0160811
CCL24	-3.11471	0.0456975
RP11-147L13.15	-3.11493	0.0156283
HIST3H2BA	-3.11975	0.0240462
RP11-319G9.1	-3.12229	0.0499259
RN7SL220P	-3.12506	0.0535688
SNORA69	-3.12779	0.00503197
AC099535.4	-3.13133	0.00194042
SNORD27	-3.13552	0.0063495
UBA52P6	-3.13785	0.00548574
FP236383.4	-3.13984	0.023075
SNORA26	-3.14624	0.00811476
SNORD104	-3.14691	0.00110678
SNORA22	-3.14704	0.000672336
RPL34P18	-3.15013	0.00113549
RPL39P3	-3.15933	0.000522786
SNORA4	-3.16034	0.00108015
TFF3	-3.16374	0.00139412
RPS26P55	-3.17006	0.0398439
OGN	-3.18003	0.000812971
RP11-422P24.9	-3.18082	0.0339576
PRSS3P1	-3.18114	0.0351031
RNU11	-3.18192	0.0173378
RP11-498C9.15	-3.18236	0.0187919
RNU1-83P	-3.18392	0.00673065
INSIG1	-3.19451	0.0487971
RP11-166D19.1	-3.19622	0.0166287
RP11-269F20.1	-3.19712	0.0524096
MIR4697HG	-3.19831	0.00240289
SNORD97	-3.20327	3.34e-05
TBX5	-3.2044	0.0202696
ATP5LP3	-3.21061	0.0112013
KRR1P1	-3.21124	0.0106278
RP11-609N14.4	-3.21202	0.0472481
SNORA40	-3.21811	0.00566331
RPL34P23	-3.22017	0.0512817
LL0XNC01-7P3.1	-3.23684	0.034784
RNVU1-7	-3.23737	0.0159335
GPR20	-3.23799	0.0543109
LL22NC03-2H8.5	-3.25257	0.00815091
RP11-1029M24.4	-3.25601	0.0510273
RPS20P2	-3.25647	0.0349968
AC074212.5	-3.26016	0.00887916
RP13-516M14.1	-3.26252	0.00971851
RP11-309L24.6	-3.26488	0.0450032
SNORA2B	-3.26862	0.0102933
SNORD110	-3.27024	0.0375112
RNU2-6P	-3.27141	0.0211251
BMP3	-3.28551	0.0107184
CTD-2290C23.1	-3.29385	0.01609
RN7SL43P	-3.29772	0.0114837
RN7SL128P	-3.30059	9.96e-05
CENPUP2	-3.30146	0.053053
RASSF8-AS1	-3.30506	0.0371456
OIP5-AS1	-3.30897	0.00753255
POTEKP	-3.31044	0.00556331
AFF2	-3.31307	0.00233234
RP11-159D12.8	-3.31434	0.0351014
DKFZp434J0226	-3.31436	0.0445011
HMGB3P8	-3.32181	0.0462778
RNA5SP225	-3.32484	0.0332861
RN7SKP203	-3.3302	0.00189184
RP11-384A12.1	-3.33528	0.0467932
RP11-46H11.11	-3.34291	0.0430968
RP11-10F11.2	-3.34904	0.0471332
RP11-483H20.4	-3.35142	0.0527025
SNORA12	-3.35924	0.00037
RP11-451F14.1	-3.36167	0.0174216
RP11-488L18.10	-3.36501	0.0289582
SNORD91B	-3.37226	0.0193256
RP5-857K21.7	-3.37383	0.000233555
CTD-3014M21.1	-3.37859	0.0128333
RP11-452K12.3	-3.37914	0.049756
AHCYP2	-3.38214	0.0477177
RP11-173M11.2	-3.38253	0.0288256
RP11-545I5.3	-3.39357	0.00580646
PCAT19	-3.39589	0.0321987
SNORD12C	-3.39905	0.000416599
PLD5	-3.40685	0.0344617
SNORD14B	-3.40802	0.0218006
RPS24P6	-3.41326	0.0327414
GS1-358P8.4	-3.41427	0.0535375
SNORD90	-3.41615	0.0207946
RN7SL4P	-3.42356	0.000306133
SCARNA3	-3.42414	0.00584955
C1QTNF7	-3.42665	0.0092904
RPL37P1	-3.42676	0.0178004
RN7SL664P	-3.43491	0.00125242
CH17-12M21.1	-3.43839	0.0388199
RNU1-13P	-3.44042	0.0062546
MSMO1	-3.46392	0.0481568
RP11-715I4.1	-3.46537	0.0473472
RP11-558O12.1	-3.46582	0.0141651
PCDHAC2	-3.47427	0.042931
MTRNR2L6	-3.48313	0.0121359
ANGPTL5	-3.48629	0.00047366
SCARNA8	-3.50386	0.000994253
SNORA79	-3.50471	0.00528695
RAP2C-AS1	-3.50892	0.00948479
HAND2	-3.51837	0.00742983
RNA5SP119	-3.52582	0.0415224
RPL12P8	-3.53092	0.0032646
RPL10L	-3.53763	0.0163384
RPS27AP2	-3.54814	0.00198045
SNORD116-21	-3.55027	0.0157827
RPL5P28	-3.55588	0.0114259
TMEM97	-3.556	0.0386881
SNORD33	-3.56924	0.00418412
RNA5SP335	-3.58123	0.00759536
OTUD6B-AS1	-3.58197	0.0178525
EEF1A1P15	-3.58476	0.0140836
RP11-864J10.2	-3.5943	0.00889704
OSR2	-3.59671	0.0209415
RNU1-148P	-3.59835	0.0309297
GLS2	-3.60092	0.0107848
RNU1-89P	-3.61776	0.0187325
[truncated: 368 more rows]

## Sheet: Table 3. IRGS List
Supplemental Table 3. Inflammatory Response Gene Signature (IRGS) list derived from active localized scleroderma subject gene expression (n=175 genes).
	Gene Symbol
1	CXCL11
2	IL12B
3	MEFV
4	CXCL10
5	MSR1
6	TNFSF9
7	TNFRSF9
8	CXCL9
9	SELE
10	KCNA3
11	IRF1
12	CCRL2
13	CCL5
14	NOD2
15	INHBA
16	P2RX7
17	GPR132
18	CMKLR1
19	RGS16
20	PIK3R5
21	PTAFR
22	C3AR1
23	CD14
24	CX3CL1
25	IL10
26	IRF7
27	LCP2
28	TLR1
29	RASGRP1
30	IRAK2
31	NLRP3
32	PTGER4
33	SLAMF1
34	CCL2
35	GNA15
36	TLR2
37	TNFSF10
38	IL15
39	ICAM1
40	SCARF1
41	IL15RA
42	RNF144B
43	BST2
44	TAPBP
45	LAMP3
46	SLC7A1
47	TNFRSF1B
48	PLAUR
49	PTPRE
50	LCK
51	HRH1
52	GCH1
53	IL2RB
54	SEMA4D
55	CYBB
56	STAB1
57	CSF1
58	IL10RA
59	BEST1
60	ADRM1
61	SGMS2
62	LPAR1
63	CXCL3
64	TNF
65	CSF2
66	CD80
67	PLAU
68	PLEK
69	TRAF1
70	TNC
71	TAP1
72	SERPINB8
73	IFIH1
74	CCL4
75	TNFAIP2
76	DDX58
77	SLC16A6
78	CD83
79	NFKB2
80	BHLHE40
81	FOSL1
82	LAMB3
83	STAT5A
84	BTG3
85	SOD2
86	SLC2A3
87	CD44
88	PFKFB3
89	NFKBIE
90	RELB
91	CXCL2
92	KLF10
93	KYNU
94	RHOB
95	CEBPD
96	EIF1
97	KLF2
98	PTX3
99	BATF2
100	OASL
101	CMPK2
102	TRIM21
103	IFI27
104	GBP4
105	LAP3
106	ISG15
107	TRIM26
108	CASP8
109	GBP2
110	CD74
111	PARP14
112	SAMD9L
113	HLA-C
114	GMPR
115	WARS
116	PSMB9
117	PSMB8
118	UBE2L6
119	OGFR
120	DDX60
121	PARP9
122	STAT2
123	DHX58
124	IFI44
125	IFI30
126	TRAFD1
127	OAS1
128	PARP12
129	IRF9
130	RNF31
131	ADAR
132	EPSTI1
133	IFIT3
134	MX1
135	PSME2
136	SAMD9
137	XCL1
138	CD274
139	GZMA
140	KLRK1
141	HLA-DQA1
142	IDO1
143	ZBP1
144	HLA-DRB1
145	SLAMF7
146	OAS3
147	STAT1
148	GPR18
149	CIITA
150	STAT4
151	NLRC5
152	APOL6
153	ST8SIA4
154	HLA-B
155	PTPN6
156	MX2
157	VCAM1
158	ITGB7
159	PIM1
160	IRF4
161	PSMB10
162	IRF5
163	XAF1
164	ZNFX1
165	RNF213
166	HLA-DMA
167	HLA-A
168	CASP4
169	IFNAR2
170	IRF8
171	PFKP
172	CD86
173	MYD88
174	NCOA3
175	OAS2

## Sheet: Table 4. Inactive LS vs HC DEG
Supplemental Table 4. Full DEG list of RNAseq comparing expression between localized scleroderma patients with inactive disease and healthy control samples (n=2,247 genes).
Gene Symbol	Log2 fold change	P-value
RP5-1039K5.17	34.4084	0.0130109
RP11-361D15.2	33.9063	0.0178106
MTX1P1	26.3787	0.0300962
RP11-34P13.3	15.8331	0.034743
RP11-667M19.5	12.1718	0.0306562
INTS4P1	11.953	0.0442613
TCEB3C	11.7173	0.0135041
CGB2	10.0451	0.043978
RP11-178L8.4	9.7868	0.000610847
AC000032.2	8.44125	0.00466997
SIM1	8.13353	0.0116794
POM121L4P	7.73183	0.00745976
MSTO2P	7.02429	0.011747
KCNU1	7.01208	0.0137096
PHKA2-AS1	7.0088	0.0454463
SPDYE17	6.84694	0.00920954
AC104534.3	6.83005	0.0164174
AF196970.3	6.63483	3.23e-05
ASTL	6.53159	0.0117223
CTD-2630F21.1	6.48476	0.0179726
FAM90A2P	6.40704	0.00412139
FOXD4L4	6.37066	0.00854257
RP11-182J1.3	6.35862	0.0335061
SLC7A5P1	6.26808	0.000652144
SCN1A	6.2506	0.00740177
RP11-354M20.3	6.16625	0.0131572
OR1S2	6.09258	0.0323093
RAB40AL	6.06541	0.0481129
FAM90A11P	6.06365	0.00578007
GDF5	6.06115	0.035221
AC011530.4	6.04912	0.0377968
OR9I1	5.99097	0.0242422
KCNH6	5.98461	0.0266365
SLC13A5	5.94343	0.0050209
TRPV5	5.93743	0.000646731
PSG11	5.92667	0.0027957
SLC35G5	5.88265	0.00418107
POM121L10P	5.84645	0.0271576
KCNV2	5.83894	0.000123564
RP11-84C10.4	5.8278	0.00842304
CDRT15	5.826	0.0153302
RP4-630J13.1	5.81663	0.0511348
ZIC4	5.78455	0.0273582
RP5-1100H13.3	5.76882	0.0502122
S100A5	5.74231	0.0367886
PSPN	5.73958	0.00504735
INA	5.66984	0.0134399
DUX4L50	5.66904	0.0372497
RP4-728D4.2	5.64888	0.0124027
LGALS7	5.62292	0.0521215
IGKV1OR2-108	5.6122	0.0470688
TTC39A-AS1	5.59842	0.0464256
MMEL1	5.57812	0.0363796
RP11-6N17.2	5.57067	0.0512917
RP5-1028L10.1	5.55466	0.035636
VWA5B1	5.55359	0.0418125
LINC00843	5.50723	0.0292741
RP11-148K1.12	5.50457	0.00115063
RP11-108K14.8	5.49881	0.0102437
TRIM67	5.49431	0.0305218
RP11-561C5.4	5.49367	0.0329347
AC006128.2	5.47864	8.91e-05
FAM27E2	5.46776	0.0359079
LENEP	5.44095	0.0132922
MCHR1	5.42029	0.000920282
NUTM2E	5.37184	0.0033968
BAALC-AS2	5.36989	0.00990334
C17orf50	5.34554	0.0276264
SNORD115-33	5.31303	0.0249881
KRT73	5.25308	0.0049406
PERM1	5.24649	0.0111708
FAM27C	5.24572	0.00323022
OR13J1	5.22906	0.0107475
TYR	5.22724	0.00423611
PSG8	5.2021	0.0493457
RP11-293I14.2	5.20134	0.0256168
CTD-2105E13.15	5.18045	0.0040034
RP5-1049N15.2	5.17026	0.0286756
CH17-472G23.1	5.16668	0.0309813
SLC22A8	5.16345	0.0424848
FFAR2	5.14237	0.00335914
CROCCP5	5.1231	0.0262085
AC003101.1	5.11836	0.00414746
PES1P2	5.09889	0.0257138
CTD-2049O4.1	5.0872	0.00206591
FRG2C	5.08305	0.0166581
AC008132.13	5.08109	0.0496662
RP11-403N16.5	5.05018	0.0151888
MAGIX	5.04923	0.000259868
GTF2IP14	5.02425	0.0450243
RP11-281O15.7	5.02294	0.00269281
RP11-552F3.9	5.01232	0.0290856
REC114	4.99826	0.00674018
RP11-299G20.5	4.99395	0.00976738
AANAT	4.99198	0.0337957
AK2P2	4.9916	0.0191876
EFCAB8	4.9908	0.0285896
TMPRSS11D	4.98463	0.0377729
AKR1B10P1	4.98362	0.0443325
RP11-982M15.6	4.98101	0.0358093
CGB7	4.9778	0.0190303
NPBWR1	4.93792	0.0437828
SNORA16B	4.93757	0.0366909
BRICD5	4.93491	0.00387282
HCG9	4.92395	0.00767894
2021-03-10	4.90548	0.0194418
OR7E126P	4.89799	0.0438525
SEPT4-AS1	4.89777	0.00953749
OR2A2	4.89347	0.0549168
NEU2	4.89008	0.0148657
OR51K1P	4.87952	0.00187946
KLK9	4.8642	0.0237201
RP11-48O20.5	4.84995	0.0469064
KRT3	4.84253	0.00921954
GTF2IP5	4.84011	0.0136532
ANKLE1	4.83706	0.0100968
APCDD1L	4.82092	0.00269329
IGF2BP2-AS1	4.81965	0.00780927
TBC1D3B	4.80046	0.00338682
RNF152P1	4.79498	0.0253968
C17orf78	4.78484	0.0115063
GPHA2	4.78125	0.0436737
FAM90A20P	4.78035	0.00400924
NOBOX	4.76362	0.0205071
ADCY10P1	4.74714	0.0139058
TMEFF1	4.74548	0.0107359
LINC01599	4.7438	0.0141859
MPL	4.73916	0.0118755
BIRC7	4.73836	0.0250869
MYO5BP2	4.72866	0.044365
RP11-235E17.5	4.72609	0.00978656
LRRN4	4.71665	0.0114413
KCNIP2-AS1	4.71413	0.00773704
AC110781.3	4.70906	0.000807314
CH17-128G5.1	4.68662	0.0260803
TEX28P1	4.68662	0.0260803
TEX28P2	4.68662	0.0260803
C1orf61	4.68525	0.0140749
DNAAF3	4.67497	0.0019011
TUBB8P11	4.66023	0.044823
DPH3P1	4.65938	0.0356994
OR52W1	4.6577	0.0252927
CTC-360G5.8	4.65163	0.0120216
KRT2	4.64832	0.0440486
OR56B4	4.64534	0.0276739
KRTAP10-13P	4.64343	0.0139759
PMS2P7	4.63581	0.0136179
RET	4.62679	0.00919802
RP1-59D14.5	4.61701	0.0356994
GAPDHS	4.60952	0.0243778
RP4-718D20.3	4.6014	0.00763087
ASMTL-AS1	4.59853	0.000784879
AC004623.3	4.59175	0.00759928
CCDC54	4.59061	0.013445
RP11-152F13.8	4.58681	0.0228889
AC112497.1	4.57457	0.0151328
CTD-2105E13.6	4.56937	0.0204241
HMGA1P1	4.56472	0.00350121
CTD-2619J13.5	4.55331	0.0290124
HAP1	4.54085	0.0486758
TMEM86B	4.53865	0.040834
RP11-365F18.6	4.52407	0.048213
HES5	4.51253	0.007728
CCDC151	4.50964	0.0248074
RP11-293M10.1	4.50666	0.0266268
DDX12P	4.49918	1.34e-05
ZIC1	4.49587	0.0382383
OR7E102P	4.48644	0.0136677
OCSTAMP	4.48638	0.0175661
U82695.9	4.47102	0.03074
RAD51AP2	4.46207	0.0248537
RP11-109L13.1	4.45148	0.0277509
USP17L2	4.4512	0.000966228
DCST1	4.44755	0.000227318
MLC1	4.44677	0.00518199
RP11-404P21.9	4.44261	0.0527361
PSG2	4.4412	0.0247181
RP11-346J10.3	4.44051	0.0145008
RP11-361M10.3	4.42704	0.0423652
CTC-260F20.3	4.42601	0.0294489
COL11A2	4.42468	0.0001216
DSCR9	4.42295	0.0055981
SPDYE21P	4.42185	0.00306229
CLDN18	4.41336	0.000304838
GCGR	4.41197	0.00746211
LINC00471	4.40592	0.00346697
TMPRSS7	4.40471	0.0243504
RPA4	4.40352	0.0193734
RP11-696L21.2	4.39262	0.00467586
RP11-815J4.5	4.37952	0.0517013
C11orf42	4.37826	0.00758626
SPATA31C2	4.37749	0.0277892
C10orf82	4.37198	0.0176817
FGF22	4.37076	0.0151188
TULP1	4.36898	0.00260368
RP11-1H8.4	4.36509	0.00250182
CYCSP34	4.36253	0.0370327
DNAJB3	4.35828	0.00121996
CTB-161M19.2	4.35703	0.0266951
TRBV29OR9-2	4.33551	0.00315941
KCNH1	4.33274	0.0101315
DDI1	4.33084	0.0416493
RP1-37N7.1	4.32523	0.00012506
RPL7L1P2	4.32069	0.000278509
FAM27AP1	4.31806	0.0398346
PPEF2	4.31715	0.0345046
RP11-182J1.10	4.3167	0.025988
RP13-262C2.3	4.3167	0.025988
C15orf56	4.31137	0.00256784
C14orf80	4.30666	0.0162406
CCDC183-AS1	4.30553	0.000948785
SPDYE15P	4.29445	0.0132334
PSG9	4.29327	0.00577082
RCC2P7	4.29215	0.00163783
OVOL3	4.28972	0.013711
RP11-1167A19.2	4.28642	0.00790441
C9orf173	4.28491	0.000940151
SLC10A4	4.28129	0.0159701
OR51J1	4.27961	0.0400034
FAM95C	4.27887	0.0441008
RP5-1139B12.2	4.27721	0.043381
PCDHGC5	4.27182	0.000488454
RP11-62G11.1	4.26972	0.0237829
PRSS53	4.26562	3.61e-05
FAM157A	4.26272	0.0402694
WDR38	4.26246	0.0167426
RP11-950C14.3	4.25959	0.0292441
AC092159.2	4.24998	0.010161
LCE1B	4.24799	0.00358844
RP11-412B14.2	4.24556	0.0263485
FBXW10	4.24512	0.00247929
RP3-510D11.1	4.23965	0.023942
RP11-29H23.6	4.23852	0.008142
EZH2P1	4.2381	0.0268814
PRH1	4.23543	0.0484596
ADAM20P1	4.23498	0.000879076
TRPM1	4.22957	0.0384805
CTD-2517M22.17	4.22813	0.00140185
FLG	4.22561	0.0218949
bP-2171C21.5	4.21873	0.0130726
DSG1-AS1	4.20837	0.0130928
ELFN2	4.20822	0.0146081
GOLGA8M	4.20048	0.00703468
TSPO2	4.19905	0.00934557
USH1G	4.19628	0.0373698
TYRP1	4.19358	0.0182715
RP1-257A7.4	4.18591	0.015581
RAB26	4.18539	0.000173281
DUOXA2	4.1821	0.000917385
IL1RAPL2	4.18185	0.0450522
OVCH1	4.18168	0.00118018
SLFNL1	4.17875	0.000310648
ACMSD	4.17324	0.0347997
CHRNA3	4.16643	0.0400498
LRRC9	4.16422	0.00148845
SLC34A3	4.16339	0.000838804
WFIKKN1	4.16308	5.01e-05
RP11-496H15.2	4.15739	0.0353769
RCC2P3	4.14837	0.0133594
GOLGA8EP	4.14675	0.0545125
CTB-189B5.3	4.13807	0.0126342
SMCO2	4.13513	0.0439885
CHST6	4.1305	0.0178589
ZNF648	4.12685	0.0143624
SLC34A1	4.12242	0.0257245
PPEF1	4.11824	0.0226966
GABRB1	4.11233	0.0463816
CTC-453G23.5	4.11199	0.0125544
PEBP1P1	4.10982	0.0305447
FAM166B	4.10806	1.52e-05
KRT8P31	4.10362	0.00128622
CTD-2233C11.3	4.09256	0.0184683
DDX11L10	4.08835	0.00248731
BEND3P3	4.08117	0.00108599
SYT3	4.0801	0.052836
AP000679.2	4.07487	0.00595348
CTD-2286N8.1	4.07348	0.0192317
LMO3	4.06942	0.0495322
C19orf73	4.06688	0.00360003
RP11-863K10.7	4.06083	0.0508327
KDM4E	4.05683	0.000794717
SRRM2-AS1	4.05516	0.00262919
LRP4-AS1	4.0525	0.00271532
PAICSP3	4.03775	0.0225567
AC068134.10	4.03034	0.0133885
CDRT1	4.02973	0.000185817
RNASE8	4.02662	0.0184888
RSPH6A	4.02157	0.0226095
TMC2	4.0067	0.0011026
AC243756.1	4.00669	0.0190427
INSL6	4.00474	0.0234307
RP11-710M11.1	4.00169	0.0116172
RP11-346C16.2	4.00168	0.0239189
RP1-253P7.1	4.00109	0.00754158
LRRC37A14P	4.00061	0.0145331
RP11-271K11.5	4.0003	0.000776799
RP11-106M3.5	3.99615	0.00581026
RP11-106D4.3	3.99572	0.00079869
KLK12	3.9917	0.00327656
ST13P11	3.98446	0.0173249
ZSCAN12P1	3.98429	0.019122
RP11-533K11.1	3.97734	0.0444551
RP11-45M22.3	3.9765	0.00809727
BANF1P3	3.97467	0.000796719
SLC1A6	3.97273	0.0299924
RP11-286N22.14	3.9692	0.00105788
CH17-360D5.2	3.96565	0.00131726
PCSK2	3.958	0.00671156
FEN1P1	3.95531	0.0480112
XXbac-B461K10.4	3.95222	0.00227785
HOXC11	3.9502	0.0180239
AZGP1P1	3.94753	0.0289124
TREX2	3.94125	0.00043986
HTR3E	3.93351	0.0303547
RP11-43N16.4	3.93344	0.01522
OR56A3	3.93284	0.0316828
RP11-362K14.6	3.9295	0.0515404
NEK2P4	3.92827	0.0526944
AP001469.5	3.9259	0.000332182
RP11-6L6.2	3.9251	0.037599
ACPT	3.92385	0.0294082
CTD-2384B9.1	3.92096	0.0450087
LGALS8-AS1	3.91662	0.0318633
ARHGEF39	3.91164	0.00347988
AC104057.1	3.90896	0.0140973
MRPL9P1	3.90605	0.0245598
ESPN	3.90599	0.000158385
HNRNPCL2	3.89922	0.00669549
KCNG1	3.8965	0.0373471
MIR200B	3.89519	0.0219926
AC005488.11	3.89222	0.0103178
TFAP2A-AS1	3.88975	0.00643916
ZSCAN4	3.88896	0.0445359
XXbac-BPG252P9.9	3.88639	0.0186458
LCE1A	3.88557	0.00395617
RP11-475I24.9	3.8823	0.0134739
AC006014.8	3.87704	0.00333089
IL36G	3.87555	0.00756284
UGT1A3	3.87427	0.00219891
FAM166A	3.87137	0.00406209
KRT16P1	3.87121	0.0121938
BCAP31P2	3.87105	0.0010645
PSG6	3.86632	0.0357139
AC099668.5	3.85949	0.00320957
TPM3P6	3.85307	0.00511579
CPNE7	3.85091	0.0175485
FLJ13224	3.84837	0.00576562
CEP295NL	3.84576	0.000172379
CECR5-AS1	3.84506	0.0387245
RP11-420N3.3	3.8444	0.0150657
AC103564.7	3.84429	0.0318777
LACTB2-AS1	3.84226	0.0317937
FSCN2	3.84156	0.0402657
GTF2F2P1	3.8399	0.00677984
ASB4	3.83946	0.0223329
MXRA5Y	3.83745	0.0439761
FAM71C	3.83426	0.0159766
SLC22A1	3.83315	0.00789738
LRRC26	3.83225	0.0512891
CBY3	3.83036	0.0093153
RP11-408H20.3	3.82788	0.00982971
P2RY2	3.82667	0.0112881
PCNAP3	3.82591	0.0109616
TAS2R50	3.82387	0.00879956
AC060834.2	3.82305	0.00397556
NUTM2HP	3.81825	0.00371486
LCE4A	3.81639	0.0402577
OR13D3P	3.81495	0.00432527
NPY4R	3.81169	0.000208148
KRT16P5	3.81141	0.0199044
HSPA6	3.80745	0.00669223
AMIGO3	3.80678	1.87e-05
TULP2	3.80385	0.0407064
SLC29A2	3.803	0.00527161
RPEP3	3.7994	0.0095297
KRT18P31	3.79803	0.000814482
RP11-666A8.9	3.79724	0.0149918
IBA57-AS1	3.79519	0.0329768
C5orf60	3.79277	0.0519545
DCT	3.78682	0.00184431
LCE1F	3.78269	0.00861402
TTC3-AS1	3.7824	0.0422313
RP11-830F9.6	3.7796	0.00325742
BEST4	3.77051	0.00218487
CALML5	3.77014	0.0101332
MBOAT4	3.76535	0.00189851
PSG10P	3.76505	0.0142894
CLEC4F	3.76298	0.0030805
SELE	3.76251	0.0126245
ZGLP1	3.76003	0.000454229
PCDHA7	3.75747	0.0221566
OR7E12P	3.75681	0.0163952
AC016629.3	3.75537	0.0483801
CCNO	3.74999	0.00443999
AC006486.9	3.74973	0.000107318
C1orf177	3.74849	0.00165304
USP17L7	3.74849	0.00629415
CCDC105	3.74436	0.0319665
OR7E89P	3.74289	0.0399574
GSDMC	3.74273	0.00382056
MORC2-AS1	3.74207	0.0144933
FBXO24	3.73274	0.0296975
POM121L6P	3.72669	0.00256694
TMEM247	3.71749	0.0300886
CTC-425O23.2	3.71607	0.000219087
CHST9	3.7074	0.00558117
C8G	3.70557	0.0161646
RP1-39G22.4	3.70181	0.00218771
RP11-677M14.6	3.69925	0.000841139
CTD-2007L18.5	3.69665	0.0306113
MST1L	3.69658	0.0130249
KPRP	3.69556	0.0372297
RP11-203H19.2	3.69076	0.00948561
RP4-718P11.1	3.69026	0.0243001
RP11-196G11.1	3.69007	0.0351047
RP11-293A21.2	3.68602	0.00748081
GPRIN2	3.68569	0.00208597
NEUROD2	3.6851	0.0138615
RP5-1142A6.10	3.68038	0.0010574
ADAM21	3.67943	0.000289298
EFHB	3.67428	0.0131922
ERICH5	3.67392	0.0303983
AC002116.7	3.67274	0.00208962
LEFTY2	3.67042	0.0460105
AC017104.3	3.66908	0.014403
C9orf163	3.66581	0.00997994
OVOL1	3.66576	0.000265505
RP5-875H3.2	3.66482	0.0177243
RPL35AP25	3.66481	0.0537772
RIMBP3	3.66355	0.00404694
GRID2	3.66181	0.0441975
DUOXA1	3.66151	0.000248432
FAHD2P1	3.65894	0.0180504
RBM17P1	3.65851	0.0324533
CARD14	3.65757	9.84e-05
CRLF2	3.65455	0.022991
EPHA10	3.65395	0.044415
C1orf195	3.65111	0.0342789
LTB4R	3.65065	0.000310005
CLDN9	3.6497	0.0439358
RP11-465N4.5	3.6415	0.00304097
NANOGP5	3.63991	0.00671106
C1QL1	3.63549	0.0175797
RCC2P4	3.6343	0.00241817
DRD2	3.62937	0.00982563
GOLGA8H	3.62694	0.00812626
SSBP3-AS1	3.6243	0.012235
RP11-341D18.2	3.62391	0.0518946
HCAR2	3.62373	1.77e-05
FAM225B	3.62309	0.00437464
RASGEF1C	3.62238	0.00920239
PDCD6IPP2	3.62222	0.00948
RP13-128O4.3	3.62113	0.00158396
MAB21L3	3.61838	0.00128917
RFPL3S	3.61819	0.0106181
ARHGAP40	3.61376	0.00415728
CACTIN-AS1	3.61013	0.00288607
GSTT2B	3.60964	0.0135549
HHIPL2	3.60875	0.00736687
LRRC43	3.6071	0.0154603
RP11-424M22.1	3.60393	0.0111852
AC008171.1	3.60357	0.0175025
LINC00982	3.60322	0.0318382
RP11-174B4.2	3.59237	0.0382515
RP11-76E16.2	3.5914	0.0233621
GAS2L2	3.58664	0.000878972
C19orf26	3.58484	0.000381897
AC145676.2	3.58437	0.000265063
SLC6A17	3.58251	0.00858933
KRT16P2	3.57736	0.0153868
AC017104.2	3.575	0.00920339
SFTPC	3.57177	0.00442803
CCDC42B	3.57064	0.0181341
LRRTM1	3.56599	0.0339896
ZNF488	3.55971	0.0038226
TEDDM1	3.55784	0.00578874
HAS3	3.55709	3.03e-05
SLC22A6	3.55642	0.0129886
RP11-93O17.2	3.55559	0.00425227
KCNJ1	3.55249	0.00467983
PDZD7	3.55042	0.00944199
LINC00482	3.54584	0.0449452
HMGA1P6	3.54456	0.0455206
OR2A13P	3.54295	0.00149625
RP5-856G1.2	3.54166	0.0266734
CBX2	3.54118	8.31e-06
RHOV	3.53839	0.000568904
RP11-638I8.1	3.53151	0.00281084
WDR93	3.52756	0.00504527
CER1	3.52424	0.0355958
KCNAB3	3.52312	0.012118
FAXC	3.51947	0.0439861
FAM205A	3.51846	0.00426162
HILS1	3.51767	0.0185279
PCDHGB8P	3.51545	0.000352886
KLF17P1	3.51213	0.000992708
CASKIN1	3.51106	0.00384664
FSTL5	3.5101	0.0224688
RP11-426L16.10	3.51006	0.000795973
CTD-2385L22.2	3.50786	0.00533452
ADORA2A-AS1	3.50601	0.0339657
RP11-424C20.2	3.50489	0.00171858
KLRF2	3.50488	0.0272124
IMPDH1P6	3.5047	0.000832865
RP11-476B13.2	3.50452	0.0514957
CTD-2555A7.3	3.50367	0.00176886
OR5E1P	3.50214	0.00817403
TMEM145	3.50177	0.0224964
BGLAP	3.50071	0.000727268
RNF148	3.49999	0.00677081
RP11-413H22.2	3.49495	0.0244627
GNL3LP1	3.49448	0.0014697
WNT7A	3.49239	0.0459175
AC000095.9	3.48664	0.0233414
RP11-10J21.3	3.47955	0.00444568
TSSK1B	3.46935	0.0109785
ATAD3C	3.46664	0.000141197
SOX21	3.46476	0.000968642
AC006942.4	3.46224	0.00792652
CTC-301O7.4	3.4612	0.000167258
RNASE2	3.46028	0.0307102
PCDHA12	3.45966	0.0422323
VPS37D	3.45654	0.0288946
UGT1A2P	3.45462	0.00698719
RP11-503P10.1	3.45291	0.00165452
COL23A1	3.45151	0.00301369
FAM86KP	3.45145	0.0476986
KCNH3	3.4491	0.00136094
RP11-368J22.2	3.44639	0.0496497
TUBB8P1	3.44391	0.0399816
AC137932.4	3.44338	0.00395858
ALG1L9P	3.44237	0.00132702
PCDHA6	3.44195	0.0152134
CARNS1	3.44162	0.0166396
TRPV6	3.439	0.000609412
RP11-397G5.2	3.43188	0.0070823
KRT18P4	3.43109	0.00889832
GBAP1	3.42916	0.000259411
GPR151	3.42887	0.0117405
KRT18P15	3.42745	0.0362537
BTNL2	3.42429	0.0403011
GOLGA6L10	3.42331	0.0051986
IPPKP1	3.42307	0.0477579
TGIF1P1	3.42289	0.00809751
HCAR3	3.41866	3.36e-05
DBX2	3.41565	0.0186315
CTB-174O21.2	3.41484	0.0500421
AC124312.1	3.41479	0.00371619
PLA2G4F	3.40959	0.000196117
FAM53A	3.40953	0.0337139
PTPRN2	3.40854	0.000610337
SBSN	3.40631	0.000672476
TEKT5	3.40497	0.0259998
RP11-680F20.9	3.40329	0.0472961
OR51I1	3.40286	0.0138312
LGI3	3.40256	0.00499011
FBXL8	3.4021	6.88e-05
HAL	3.40029	0.00256953
NHLH2	3.39757	0.0034417
C2orf71	3.39661	0.00631632
MIR219A2	3.39658	0.0231949
LRRC37A11P	3.38859	0.00404958
AC002398.11	3.38794	0.00246156
LENG9	3.38647	4.91e-06
CTD-2647L4.1	3.38431	0.0452621
IVL	3.38294	0.00291354
CH17-302M23.1	3.38181	0.038044
NWD2	3.38094	0.00658198
AMZ1	3.38017	0.0188592
OR2A42	3.3744	0.0222015
ANKUB1	3.3737	0.0395377
MSH5-SAPCD1	3.37253	0.00334832
RHOXF2	3.3712	0.020632
RASSF1-AS1	3.36737	0.0427953
RP11-5P18.1	3.36621	0.00580927
RP11-517C16.2	3.36554	0.000591932
TTLL10-AS1	3.36536	0.0210116
RBM12B-AS1	3.36278	0.000323225
AC006014.7	3.36184	0.0546761
SPTBN2	3.36081	0.000324413
AOC2	3.3589	0.00232881
MSTN	3.35792	0.0154158
NWD1	3.35435	0.0445093
CES4A	3.35301	0.000623198
COL4A2-AS2	3.35235	0.0200367
KCNJ18	3.35027	0.0548503
C9orf117	3.34052	0.000119555
RP11-297N6.4	3.34032	0.0240791
GARSP1	3.33975	0.0119811
EPS8L1	3.33656	0.000292072
TGFBR3L	3.33587	0.0413498
WNT4	3.33471	0.00100381
LRP1-AS	3.33442	0.0194702
CTU1	3.33421	0.00124066
RP5-1050D4.2	3.33179	0.00218112
RLBP1	3.3312	0.0325608
SPC24	3.33097	0.0300585
C1orf220	3.33027	0.00102676
OR10AB1P	3.33019	0.00907711
DNAH11	3.32575	0.00575287
RP11-517I3.1	3.32403	0.00708705
ANKFN1	3.32246	0.000495076
RP4-539M6.14	3.32194	0.0305724
NANOGP4	3.31663	0.00576992
FAM106DP	3.3151	0.0187455
FAM86B3P	3.31485	0.000333664
SLMO1	3.31318	0.00407168
ASS1P2	3.30917	0.00581397
RP11-903H12.3	3.3031	0.0448278
OR1K1	3.30119	0.033849
AC073150.6	3.30118	0.0379187
DPP6	3.29954	0.032043
SBK1	3.29901	0.0219926
ATAD3B	3.29426	1.26e-05
GALNTL6	3.29172	0.0393857
COL9A1	3.28821	0.0145622
FAM90A25P	3.28784	0.00128777
CNTNAP3P2	3.28754	0.005381
AC005540.3	3.28595	0.0194863
MAP6D1	3.28586	0.00564105
BEST2	3.28555	0.0338648
NUTM2A	3.2806	0.00188597
C16orf93	3.27896	0.0268725
AC004490.1	3.27854	0.00228813
YEATS2-AS1	3.2781	5.66e-05
TSHR	3.27785	0.00534344
KRT18P7	3.27377	0.00092417
RP11-793H13.10	3.27283	0.0297523
CAPZA3	3.27126	0.0250101
RP11-540O11.4	3.26822	0.0172064
GJC3	3.26158	0.00507742
OR6J1	3.26135	0.0468762
RBP2	3.26076	0.0430242
AC000068.10	3.26015	0.00741012
TBC1D29	3.2577	0.0179633
IRS4	3.25518	0.0100163
PROC	3.25263	0.0231894
PHF5CP	3.24443	0.0179864
EVPL	3.2378	0.000144241
RP13-726E6.2	3.23751	0.0202947
RP13-39P12.3	3.23644	0.000667887
RP4-736I12.1	3.23486	0.000806326
RP11-390P2.2	3.23369	4.37e-05
PROZ	3.23261	0.0328751
C15orf62	3.23258	0.000155082
RP11-305O4.2	3.22733	0.00624379
TACR3	3.22667	0.0348311
PGAM4	3.22566	6.33e-05
AC092106.2	3.222	0.0435622
DCAF4L1	3.21962	0.0357874
KRT17P3	3.21899	0.0353646
RP11-496I9.1	3.21835	0.00418268
CDC42BPG	3.21788	2.83e-05
CTC-338M12.7	3.21661	0.0477065
C1orf68	3.2164	0.0537071
KRT12	3.21615	0.0287742
BOLA2P1	3.2158	0.0296433
KRT1	3.21543	0.00462247
KIAA0196-AS1	3.21321	0.0365687
AP000347.2	3.20872	1.16e-05
C3orf30	3.20537	0.0240465
RP11-1084A12.2	3.20473	0.00155235
CCDC157	3.20281	0.00297899
ODF3L1	3.20281	0.00715599
DLGAP2	3.19841	0.0321966
AC129492.6	3.19837	0.00111497
TFR2	3.19803	0.00131673
AC069213.1	3.19685	0.0343796
PCDHGA1	3.19665	0.0223676
IGKV1OR-2	3.1955	0.0261951
SPDYE7P	3.19288	0.0384019
RP11-195F19.30	3.19272	0.00126538
MFSD6L	3.19044	0.000760453
WNT3	3.1894	0.00690096
FAM151A	3.18776	0.000384988
RP11-291L19.1	3.18774	0.00332167
CA9	3.18744	0.0122087
TCEB3B	3.18701	0.00112472
RP11-556O9.3	3.1868	0.0315364
LCE2A	3.18636	0.00912027
PRR22	3.18598	0.00432614
RP11-344B2.2	3.1829	0.025401
PACSIN3	3.18232	0.00191684
CCDC154	3.18071	0.00015358
FRMD8P1	3.18011	0.000547493
TRIM7	3.17998	3.2e-05
CYP21A1P	3.1767	0.0401366
SLC4A9	3.17099	0.0223275
ERVH48-1	3.17035	4.82e-05
TYRO3P	3.17022	3.27e-05
EPPK1	3.16872	0.0105451
PCDH10	3.16795	0.0348341
JMJD1C-AS1	3.1635	0.0476116
FAM83G	3.16264	0.00015789
EMC3-AS1	3.16238	0.00392723
GOLGA6L16P	3.1609	0.030757
AC008937.2	3.16041	0.00876014
ADAT2	3.15939	2.82e-06
LCE1C	3.15875	0.00405269
RP11-281O15.4	3.15705	0.0269956
DOC2A	3.15636	0.000949912
STX1A	3.15546	0.000149887
UGT1A7	3.15136	0.023205
ATP6V1G2-DDX39B	3.14803	0.0168212
CTB-55B8.1	3.14587	0.00681365
KCNK7	3.14555	0.000104455
ACAP3	3.14147	6.11e-06
LCE2C	3.14058	0.00917339
TCF3P1	3.13914	0.00370446
ALG1L13P	3.13726	0.000806128
LCE2D	3.13655	0.0152979
IGSF22	3.13633	0.0171614
RP11-216L13.17	3.13597	0.00149572
DFFBP1	3.13413	0.0145533
HOMER2P1	3.1323	0.0126704
KRT8P20	3.13223	0.0274891
RPEP4	3.13052	0.0189387
LMF1-AS1	3.13043	0.000371078
SLC35E1P1	3.1304	0.0136657
SYT17	3.12897	0.00228115
SPATA12	3.12642	0.000252846
CHKB-CPT1B	3.125	0.00346096
PDLIM1P4	3.12413	0.0207056
CABP1	3.12275	0.02185
USP32P3	3.11998	0.0514173
TACSTD2	3.11922	9.8e-05
AC138744.2	3.11881	0.0476211
CALML6	3.11757	0.0282978
CPNE6	3.11707	0.00217363
FAM95B1	3.11384	0.0210039
FOXD3	3.10874	0.00104488
RP11-274M17.2	3.10425	0.0123599
DMKN	3.10239	0.00207178
IGSF3	3.10073	0.00112313
KLC3	3.10002	0.000703578
ADAT3	3.09776	0.000153502
FGFR3	3.09705	0.00113565
CTB-46B19.2	3.09572	0.0239319
ARSF	3.09452	0.0143545
RP11-530A18.1	3.0943	0.0147893
PLCH2	3.09322	0.000398069
ATP13A5	3.09237	0.00403667
FAM183A	3.08882	0.00746537
LRRC46	3.08748	0.000279689
SLC35F1	3.08693	0.0245221
RP5-916O11.3	3.08688	0.0154224
PPFIA4	3.08684	0.00135889
NLRP10	3.08583	0.017417
FAM86HP	3.08481	0.00401684
ZNF517	3.082	5.8e-05
RHOXF1	3.08117	0.0499959
RP11-454L9.2	3.07804	0.011081
TMEM51-AS1	3.07536	0.0518647
RP11-394B2.1	3.07454	0.00019764
RP11-195E2.1	3.07356	0.0162246
DLX4	3.0724	0.0257068
RP11-49K24.5	3.07184	0.0231668
SERPINB12	3.06671	0.0100089
IGFL4	3.0662	0.0228642
BANF1P1	3.06407	0.0354613
LOXHD1	3.06381	0.0411614
KRT8P11	3.06289	0.017718
POU3F1	3.05641	0.000878996
RP11-325P15.1	3.05514	0.00619503
RP11-500C11.3	3.05437	0.00821851
COL7A1	3.05241	0.000156507
RGS17P1	3.05027	0.0194675
CTBP2P8	3.0493	0.0092311
CASP14	3.04924	0.00875634
AP000354.4	3.04891	0.032454
RP11-546B15.1	3.04733	0.014833
ADCK5	3.04663	4.73e-07
OVCH2	3.04409	0.014523
THSD7B	3.04246	0.0329669
SLC25A27	3.04119	0.000479254
RP11-361L15.5	3.03941	0.00235331
VSIG10L	3.03767	0.00342869
ALOX12B	3.03611	0.00568742
LRRC37A15P	3.03402	0.0190038
RNF225	3.03305	0.00152775
FFAR4	3.03219	0.0503619
CTC-458I2.2	3.03037	0.000250434
RP11-69M1.4	3.0291	0.0474495
C21orf58	3.02845	8.47e-05
ABHD16B	3.02839	0.0199387
AC093620.5	3.0276	0.00716452
LRRC39	3.02635	0.0100245
PDIA2	3.02363	0.0126995
POLHP1	3.0217	0.0153546
CBLC	3.01554	8.17e-05
KLHL10	3.01397	0.00455442
TEX13B	3.01324	0.0487592
LRRC20	3.01314	0.0260509
SLC26A1	3.00668	0.000119738
ENDOV	3.00569	2.94e-05
PKP1	3.00485	0.000562813
ITGB1BP2	3.00467	0.0179724
OPN1SW	3.00262	0.0290001
WNT3A	3.00251	0.00544458
FOXJ1	3.00207	0.0202683
Z83844.1	3.00156	0.00406534
CLCNKA	2.99993	0.0488656
KIAA0319	2.99552	0.0101174
IL36RN	2.99357	0.000301138
OR2A1	2.99094	0.0386995
FDPSP8	2.98944	0.0331735
EPB42	2.98821	0.054139
RP11-350N15.6	2.98768	0.0265203
OR10AD1	2.98737	0.00472468
GRIN3B	2.98668	0.00187037
MDGA2	2.98591	0.0138052
CYSRT1	2.98283	0.0173904
PCDHA14	2.98194	0.0403019
GRHL3	2.98156	0.000769386
CTD-2576D5.4	2.98014	0.00606555
ASIC4	2.97544	0.0159523
CPSF1P1	2.97488	0.000309937
BMP8A	2.97488	0.00272037
TK1	2.97346	0.00361424
FUT2	2.97345	0.000151465
GPR179	2.97291	0.000687554
FER1L5	2.97108	0.00225105
FLG-AS1	2.97041	0.0261965
FAM86EP	2.96685	0.0011464
TRIM39-RPP21	2.96429	0.000913708
EMBP1	2.96344	0.0430128
AK7	2.96291	0.00171466
SFTPD	2.9606	0.00607303
STRADBP1	2.95892	0.0490189
COPS5P1	2.95757	2.66e-05
TSPEAR	2.95737	0.0142585
RNF222	2.95506	0.000657487
TM4SF19-TCTEX1D2	2.9539	0.0387143
FAM58DP	2.95387	0.0149131
KLF8P1	2.95328	0.0122921
SCNN1A	2.95277	0.00186641
JMJD7-PLA2G4B	2.95183	1.8e-05
ATP5J2-PTCD1	2.94508	1.87e-06
MROH7-TTC4	2.94466	0.00171675
CHRNG	2.94135	0.00411384
FAM27E3	2.94066	0.0194863
IGSF1	2.94064	0.00184315
TERT	2.93936	0.0441386
ANXA8	2.9366	0.000270481
FAT2	2.93627	0.000404642
TMEM254-AS1	2.93549	0.0109353
AC093162.5	2.9344	0.0003937
CCDC64B	2.93082	0.000288366
TMEM240	2.93027	0.0536584
ATP5A1P7	2.92829	0.0009829
SLC9A4	2.92789	0.0104829
RP11-810P12.7	2.92748	0.000260719
FAM86B1	2.92716	0.000577086
AC078883.3	2.92684	0.000455285
PPM1J	2.92672	0.00413233
C16orf96	2.92378	0.00523582
RP11-467H10.2	2.92339	0.0139404
RP11-545M17.3	2.92258	0.0273088
HR	2.92155	0.000108841
PMEL	2.92154	0.0154037
TMED6	2.92095	0.00285526
RP11-121M22.1	2.91936	0.0212119
RP11-19E11.1	2.91786	0.0103503
ANXA9	2.91667	0.00610084
RP1-191J18.66	2.91661	0.0325132
MUC16	2.91608	0.00935883
MST1	2.91225	5.07e-05
ELAVL2	2.91116	0.0193758
UBE2CP3	2.9078	0.0122264
SLC6A11	2.90715	0.0150289
AP000275.65	2.90617	0.0128768
C1orf111	2.90526	0.0109772
PRAM1	2.904	0.0360079
RCC2P8	2.90288	0.00293769
FAM110A	2.90074	0.000150631
RPL23AP84	2.90067	0.0483044
RNASE3	2.89893	0.0310536
PHF2P2	2.89769	0.0252672
CSPG4	2.89717	7.77e-06
EDAR	2.89588	0.0343464
FKRP	2.89544	2.49e-06
CDRT15P1	2.89516	0.0420562
XKR4	2.89321	0.0135029
TPPP	2.89292	0.0275092
PCDHGA8	2.88945	4.26e-05
KIAA1549L	2.88872	0.00736644
SLC7A9	2.88832	0.00259317
SSC4D	2.88808	0.0257327
SLX1A-SULT1A3	2.8863	1.63e-05
POU5F1	2.88354	0.00257769
RP11-932O9.8	2.88275	0.0045069
RP11-817O13.8	2.88247	0.0347579
B3GNT4	2.88207	0.000104385
QRICH2	2.88163	3.89e-05
LOR	2.88049	0.0119351
RP11-525G13.2	2.8804	0.0380784
GJB4	2.88038	0.000109215
PTPN20	2.87897	0.0301687
HCG27	2.87893	0.035613
ALDOC	2.8786	0.0405589
FSTL4	2.87727	0.0106995
CTD-3088G3.8	2.87723	0.0396481
ALK	2.87703	6.89e-06
DZIP1L	2.87474	0.000222052
FP236383.7	2.87434	0.030018
GPC1	2.87287	3.64e-05
SLC2A12	2.87169	0.00193777
TMEM217	2.86605	0.0245502
PRODH	2.86506	0.000853014
RP11-1148L6.9	2.86484	0.018617
RP1-102K2.8	2.86339	0.0129363
OTX1	2.86205	0.0089538
SCART1	2.86173	0.000160146
CTD-2619J13.9	2.86033	0.00629125
AC002310.7	2.85976	0.0106501
A2ML1	2.85806	0.000161357
C19orf57	2.85667	0.000348189
FZD10	2.85596	0.000920913
S1PR5	2.85405	0.000722238
RCC2P6	2.85381	0.000225811
MAP1LC3BP1	2.85282	0.0517581
RP11-478B9.3	2.85198	0.00194735
PDZD4	2.85155	0.00127424
KNOP1P5	2.85032	0.0182191
KLHL29	2.84938	0.000201562
RP11-9E13.4	2.84912	0.0190068
CLDN22	2.84827	0.00288144
COL17A1	2.84812	0.00160466
LRRC8E	2.84567	0.000819195
ITGA2B	2.8447	0.00338688
CD164L2	2.84368	0.000102709
PRB3	2.84174	0.00372173
BDKRB1	2.84069	0.0193229
GLB1L2	2.83819	0.00134575
C2orf27AP3	2.83611	0.0369611
RP11-927P21.5	2.83282	0.0098693
EPHB6	2.83249	0.000837256
TEX35	2.83025	0.0471168
RP11-471L13.3	2.82879	0.0145326
SLC7A4	2.82642	0.0186987
RP11-680L20.1	2.82551	0.0192158
EPHB1	2.82421	0.000322847
ARHGEF4	2.82416	0.00187467
RP5-966M1.4	2.82365	0.0235373
TYSND1	2.82197	1.96e-05
MLANA	2.82146	0.00924703
ETV2	2.82124	0.0019227
TMEM102	2.82063	0.000927915
HCN2	2.81865	0.028792
C1orf159	2.81837	0.000645063
TPRXL	2.81833	0.00872163
RP3-342P20.2	2.81797	0.0360822
RP3-337H4.10	2.81673	0.0235323
SLC10A6	2.81672	0.000520883
RP11-107P7.6	2.81611	0.0529062
RP11-476C8.2	2.81544	0.0222654
FAM109B	2.8153	0.0184862
M1AP	2.81521	0.0474642
SRPK3	2.81323	0.0163417
C6orf222	2.81228	0.00266344
KLK5	2.8098	0.0101936
CLUL1	2.80831	0.00884576
C2orf54	2.80701	0.00404689
TSPAN32	2.80618	0.0103834
DLX5	2.80585	0.00193704
CDH3	2.80338	0.000312237
RP3-497J21.1	2.80078	0.0175456
NFE2	2.80026	0.00192682
FAM83H	2.79788	5.94e-05
SDR16C5	2.79659	0.00091248
EPHX3	2.7954	0.00235278
CTD-2154I11.2	2.7948	0.0293215
GS1-293C5.1	2.79339	0.00233724
AKR7A2P1	2.79149	0.00714584
FAM171A2	2.78958	0.00197505
AC016722.4	2.78615	0.00856461
TMEM169	2.78571	0.00839847
PDCL3P6	2.78466	0.0305591
FP671120.2	2.77896	0.0399336
SULT1E1	2.77787	0.00978089
CDHR1	2.77784	0.0151462
ANO7P1	2.77766	0.0292144
CORO7-PAM16	2.77751	0.00771895
RP11-574K11.31	2.77726	5.1e-05
C22orf23	2.77471	0.00953621
LCE2B	2.7745	0.0111096
GRB7	2.77446	0.000564999
CSMD2	2.77424	0.0247727
CELSR1	2.77391	0.000226453
GSG1	2.77334	0.000530122
RP4-756G23.5	2.7724	0.00371051
SLITRK2	2.77028	0.00211612
ALOXE3	2.77025	0.00341667
TMPRSS5	2.7687	0.00255596
PRR13P3	2.76823	0.0167375
CNTNAP3	2.76814	0.0136147
HSPB9	2.76664	0.0330004
PCDHGA5	2.76546	0.000368092
FAM64A	2.76528	0.00624687
RP11-118D22.3	2.76423	0.0013172
STAG3L5P-PVRIG2P-PILRB	2.76409	0.000868323
NOD2	2.76388	0.000190877
EPHA4	2.76146	2.74e-05
GOLGA6B	2.76045	0.0298213
KIF18B	2.76044	0.00450326
MPP4	2.75989	0.0353207
MMP28	2.75758	0.000235745
CNKSR1	2.75683	0.000173494
PAQR6	2.75414	0.00230764
ATP6AP1L	2.75253	0.00665853
ABHD1	2.75181	0.000610587
RP11-92F20.1	2.74889	0.0134131
DNAH17-AS1	2.74827	0.0325861
NPTX2	2.74568	0.00265664
RP11-18M17.1	2.74444	0.0517175
KRT8P36	2.74394	0.0080206
H3F3AP6	2.74239	0.01414
TCAF2	2.7411	0.000179929
RP5-1021I20.5	2.74105	0.000349677
BTF3P13	2.74035	0.0166482
RPL23AP47	2.73748	0.0214959
CYP2W1	2.73652	0.0546139
KRT80	2.73612	0.00108124
JAG2	2.73593	5.67e-06
EIF4A2P3	2.73585	0.013471
FDPSP7	2.73581	0.000304307
PNPLA1	2.73452	0.00150866
SERTAD1	2.7335	0.00777079
FBXO2	2.73168	0.00234751
NANOGP8	2.72954	0.00920159
RP11-359B20.1	2.7288	0.0280598
KRT16P4	2.72811	0.0225299
HAGHL	2.72779	3.71e-05
LA16c-312E8.4	2.72682	0.0185731
PAK7	2.72537	0.00645076
SLC26A9	2.72497	0.0113092
PKMP2	2.72425	0.0297975
KLK7	2.72422	0.00340891
LCE1E	2.72246	0.0291225
MAPK15	2.72163	0.000221515
RP11-533E19.3	2.7213	0.00325253
ZNF774	2.72115	0.000503378
RP11-240G22.5	2.72047	0.00415574
SLC27A5	2.7191	0.000648353
TSSK2	2.71773	0.00711905
ZNF229	2.7172	8.04e-05
GOLGA2P10	2.71682	0.0106207
SERPINB2	2.71596	0.00323247
TGM1	2.71553	0.000325691
COL2A1	2.71532	0.0144638
DND1	2.71515	0.00408262
OR10A3	2.71512	0.0192486
RP11-486L19.2	2.71508	0.0272071
NUP62CL	2.71421	0.0114709
RP11-672L10.5	2.71277	0.0250297
PLCXD1	2.71245	0.000146687
KRT10	2.71226	0.0105375
DNAJC6	2.71209	0.00112886
AC009237.8	2.71193	0.0153018
SFN	2.71142	0.00072394
RPL7AP60	2.71093	0.00042485
SOX2	2.71001	0.0334666
RIN1	2.70948	7.84e-05
JUP	2.70887	0.000325032
RP11-46A10.5	2.70493	0.0493204
JAKMIP3	2.70481	0.00374611
TNNT2	2.70458	0.00303245
KLK10	2.70396	0.00958343
RP11-160A9.3	2.70386	0.0512534
LRP4	2.70248	0.00196895
LCE5A	2.70008	0.0188324
EPHA1	2.6985	0.000363918
ZNF767P	2.69843	3.24e-06
RP11-12A20.7	2.69697	0.00298509
RP1-37E16.12	2.69585	0.00156612
EPHB3	2.69346	1.7e-05
PSRC1	2.69231	0.00321919
PCDHGA12	2.69125	0.000298969
ANO1	2.69082	0.000340324
ALDOAP2	2.69007	0.0270219
RP11-1100L3.7	2.68952	3.03e-05
TNFRSF25	2.68935	5.73e-05
RP11-365N19.2	2.68917	0.028911
RSPH9	2.68561	0.00250369
GLIPR1L1	2.68399	0.0048144
KIFC2	2.6828	9.27e-05
TREH	2.68138	0.0494184
CTD-2047H16.3	2.68071	0.000331849
NTN3	2.67996	0.0222601
TMPRSS11F	2.67984	0.00170645
PLA2G2A	2.67956	0.0549245
RP11-1212A22.1	2.67872	0.00127876
DGCR5	2.67865	0.0101617
C19orf45	2.67739	0.0488067
TBC1D3C	2.67738	0.00638547
CAPNS2	2.67586	0.00108503
CDK3	2.67554	0.000522373
IL9R	2.67519	0.0443583
AJUBA	2.6735	0.000759106
RASL10A	2.6727	0.0269852
RP11-849N15.3	2.67255	0.00248018
RP11-563J2.3	2.67127	0.0249683
RP11-12A20.4	2.67077	0.00450467
PCDHGA7	2.67054	0.00232997
KCNJ9	2.66673	0.0204272
STRCP1	2.66662	0.00763443
HNRNPA1P33	2.66472	0.0180935
AIM1L	2.66456	0.000132464
WASH2P	2.66441	4.23e-05
RP11-160H12.2	2.66394	0.0227804
RP4-808O4.2	2.66166	0.0532649
POU2F3	2.6595	0.00117869
EME1	2.65869	0.0189418
SLC45A2	2.65549	0.00762949
MYH3	2.65475	0.0237129
AGAP9	2.65445	8.83e-05
CTD-2013N24.2	2.65423	0.000139491
RP11-334E6.3	2.65406	0.00970536
OSBPL9P3	2.65392	0.0123875
ELFN1	2.65287	0.0112836
POLD2P1	2.65286	0.00121417
IFNK	2.6525	0.00444647
UGT1A1	2.65191	0.0102195
C9orf114	2.65185	1.26e-05
KRT8P47	2.65015	0.0517725
CELSR2	2.64971	0.000345667
ANXA8L1	2.64814	0.000301932
PLEKHN1	2.64597	0.000461087
RAB40C	2.64546	7.63e-06
RP11-203L2.3	2.64528	0.054204
HSPA1B	2.64408	5.91e-05
LMX1B	2.64022	0.00476639
RP11-144G6.12	2.63864	0.0364525
SYT12	2.63736	0.0219185
RP5-1024G6.2	2.63724	0.0420032
FDXR	2.63477	0.00105206
B3GNT8	2.63466	2.3e-05
EIF4E2P2	2.63282	0.0142239
CRHR1-IT1	2.63116	0.00113913
CMTM2	2.63095	0.00760985
AC012360.6	2.6309	0.0326574
AC003989.4	2.63079	8.2e-05
AF131216.6	2.63071	0.00401186
AC009505.2	2.63028	0.00910034
PGLYRP4	2.63015	0.00536577
EGFR-AS1	2.63009	0.00107564
TEN1-CDK3	2.62975	0.00130916
PCDHGB3	2.62859	0.00110265
CLEC2A	2.62859	0.00110271
TP53AIP1	2.62858	0.00340482
VDAC1P4	2.62819	0.00896746
KCTD15	2.62696	0.000968061
LRRC3	2.62683	0.00105789
ALS2CL	2.62598	0.000234229
CSPG4P11	2.62492	0.000102946
LINC00894	2.62331	0.000546174
NT5M	2.62297	0.00615165
PLA2G4D	2.62261	0.0129483
RP11-392P7.6	2.62155	0.0105848
C1orf116	2.61916	0.000459412
TESK2	2.61869	9.54e-05
EPN2	2.61766	0.000144582
GFOD2	2.61406	2e-06
E2F2	2.61357	0.0137637
AC025335.1	2.61218	0.00739509
IQGAP3	2.61136	0.00197941
GOLGA2P1	2.60893	0.00713598
NPM1P25	2.60856	0.0323298
MEGF11	2.607	0.000860045
CRLF1	2.60663	0.00496681
NPIPB8	2.60638	0.0325216
PRRT3	2.60499	0.000372638
SSPO	2.60406	0.00656945
HMGN2P30	2.60382	0.0200886
ALOX12	2.60379	0.000247982
ACPP	2.60364	0.00174451
ZNF837	2.60286	0.000795834
C15orf52	2.60197	0.000173821
SAR1AP4	2.60107	0.0410051
RP11-218E20.5	2.59961	0.00147601
RNF224	2.59897	0.0173889
PARK2	2.59863	7.05e-06
C17orf67	2.5977	0.036468
ANO8	2.59639	0.000121492
AC007389.1	2.59638	0.00337815
EVPLL	2.59631	0.000906863
XX-C00717C00720L.1	2.59555	0.0390033
DDX51	2.59505	6.71e-05
SGCG	2.59406	0.0372005
ARHGEF33	2.59249	0.0044559
BCRP3	2.59097	5.88e-05
DSC1	2.58959	0.0099839
TPM3P7	2.5889	0.0124992
SPDYE16	2.58879	0.000169048
DUOX1	2.5886	0.000196394
GRIN2C	2.58853	0.0159393
CDKN2B	2.58622	0.000549134
ZNF324B	2.58553	2.74e-06
CHRM4	2.58537	0.0281295
IKBKGP1	2.58441	0.000231078
ALDH3A1	2.58395	0.0017822
DCDC1	2.58373	0.017817
RASAL1	2.58361	0.00207889
NUDT11	2.58355	0.0479169
WNT7B	2.58284	0.00186232
TONSL	2.58276	0.000461687
HCRTR1	2.58264	0.0488202
CDH20	2.58207	0.0192193
SLC6A15	2.58187	0.0146642
GRTP1	2.58094	0.000762763
RP4-657D16.3	2.57995	0.002082
RP11-162P23.2	2.5798	0.00243996
CLEC12B	2.57936	0.008449
RP11-574F21.3	2.57885	7.71e-06
PITPNM3	2.57593	0.000459332
XRCC6P3	2.57463	0.0265319
RP11-384M20.1	2.57027	0.00822468
PTK6	2.568	4e-05
CHADL	2.56786	0.0010456
C15orf27	2.56749	0.000587783
B3GNTL1	2.56679	9.06e-05
FRMPD1	2.56629	0.00103761
ANKRD20A1	2.5658	0.0189541
CSNK1A1P3	2.56437	0.0107221
RBM20	2.56392	0.00554852
TRIM45	2.5637	0.000104137
MDH1B	2.56229	0.00786454
AGAP10P	2.56015	0.012224
FGD5P1	2.55886	0.0333286
RP11-1017G21.4	2.55867	5.91e-07
KCNS2	2.55855	0.0101112
B4GALNT3	2.55816	0.000281345
RP11-661G16.2	2.55748	0.0270646
RP11-363N22.3	2.55663	0.042999
CSPG4P5	2.55632	0.000619854
PGLYRP3	2.55503	0.00176771
SRCIN1	2.55493	0.000665455
ZNF425	2.55458	0.000115457
AC004980.9	2.55441	0.0484566
FAM110C	2.55384	0.00731841
TRIM29	2.55382	0.00038328
ALDH4A1	2.5538	0.0457806
RP4-798P15.3	2.55304	0.000149114
RP11-159H10.1	2.55279	0.0205745
AC092646.2	2.5527	0.0198589
GGACT	2.5511	0.0312038
WASH1	2.55089	0.0488749
EREG	2.55031	0.0457905
PLEKHG5	2.54969	5.77e-05
LA16c-431H6.6	2.54962	0.000799321
SPIN2A	2.54625	6.6e-05
RPSAP41	2.54604	0.0143893
SLC19A3	2.54426	0.0243975
TYRO3	2.54359	4.13e-05
RP11-661A12.8	2.54282	0.00141694
ANKK1	2.54223	0.00163319
LRRC56	2.54183	0.00508431
CLEC18A	2.54043	0.0206946
ANKRD35	2.53877	0.00196335
SPDYE8P	2.53862	0.026984
PAQR4	2.53822	0.000773289
RGS11	2.53713	0.000152507
EGFL8	2.53654	0.000687905
RP11-5A19.5	2.53585	0.0157047
PHKA1P1	2.53323	4.34e-05
FAM196A	2.53231	0.000204215
CEP72	2.53148	0.000100862
CHST3	2.5313	0.000156751
FLG2	2.52999	0.00982121
RP11-466G12.3	2.5298	0.0108336
IRX4	2.52674	0.00412886
C10orf91	2.52573	0.0494792
PELI3	2.52529	1.44e-06
AC079305.10	2.52459	0.00790193
HNRNPA3P10	2.52416	0.000151456
SLC19A1	2.52404	6.88e-05
CYP17A1	2.5236	0.0168148
SRRM3	2.52223	0.0491152
AC019050.1	2.52161	0.0236584
HSF4	2.52078	4.49e-05
LRP5L	2.52	0.000117821
PPP2R2C	2.51903	0.019884
OVOL2	2.51846	0.00636005
RP11-1149O23.3	2.51617	0.0420139
RPL7P46	2.51182	0.000862701
RP5-1071N3.1	2.51036	0.0534516
BSPRY	2.51012	0.00152094
PCDHGC4	2.51001	3.28e-05
NAGS	2.50955	0.0002284
ELMO3	2.5092	1.49e-05
TMPRSS13	2.50888	0.00116646
PTGER3	2.50727	0.00420812
LY6D	2.50709	0.0067325
PLA2G3	2.50584	0.00460757
HOOK2	2.50528	8.23e-06
THAP11	2.50176	3.95e-05
LYPD3	2.50161	0.000608219
ARL17B	2.50068	1.61e-05
RAB17	2.5	0.0231264
ZBED5-AS1	-2.5001	0.0127935
SNORA22	-2.50194	0.000424418
RP3-368A4.6	-2.5027	0.0197889
CTA-276O3.4	-2.50896	0.00730356
RP11-161H23.8	-2.50899	0.0278819
VTRNA2-1	-2.509	0.0296587
SNORD14B	-2.51014	0.0184793
DLGAP1-AS1	-2.51152	0.0170962
HIST4H4	-2.51331	0.0197193
RPL34P27	-2.51503	0.0018551
AC092535.3	-2.51581	0.048973
RP11-255H23.4	-2.51749	0.00913286
PRSS2	-2.51928	0.0171068
UBE2L5P	-2.5194	0.0243124
AFF2	-2.52217	0.00170219
RNU6-15P	-2.52407	0.0101103
ELANE	-2.52486	0.0366102
RPL27AP	-2.52767	0.0272653
RP11-397P13.7	-2.52791	0.00181052
HNRNPA3P7	-2.52914	0.00314088
BAG2	-2.52997	0.000923238
DGCR12	-2.53054	0.0259637
CCDC122	-2.53249	0.00182501
RNA5SP392	-2.53592	0.0293067
AC099535.4	-2.53632	0.00122122
EVI2B	-2.53667	0.0373037
SNORD25	-2.53873	0.0462107
SNORD99	-2.53986	0.0191102
KCNH2	-2.54061	0.00929431
Vault	-2.54653	0.00928055
XDH	-2.55137	0.0292624
LINC01315	-2.55149	0.0256196
SNORD97	-2.55188	1.83e-05
KRT8P45	-2.55558	0.0482433
RPL21P43	-2.55767	0.0210999
BDKRB2	-2.5597	0.0293855
MT1A	-2.56078	0.0316001
XXyac-YRM2039.3	-2.56142	0.0257038
PLA2G7	-2.56181	0.0369129
SNORD117	-2.56277	0.00213991
RNA5SP150	-2.56291	0.0011813
CTC-559E9.5	-2.56365	0.0210434
RP11-67L3.5	-2.56389	0.0522562
H2AFX	-2.56794	0.00958653
CDC42P2	-2.57218	0.00428333
RP11-20O24.4	-2.57441	0.00106167
RPL36AP51	-2.5763	0.0277967
RP11-309L24.6	-2.57698	0.0358828
RP11-133K1.6	-2.57804	0.00498693
RPL23AP91	-2.58059	0.0437197
SNORA69	-2.58407	0.00318318
CTD-2545G14.7	-2.58664	0.00220974
RPL5P3	-2.58711	0.0155441
C1QTNF7	-2.58912	0.0071516
SNORD65	-2.59827	0.00465985
PRRG3	-2.60154	0.0370548
LAYN	-2.60282	0.000605155
CTC-543D15.1	-2.61325	0.0282734
BHMT2	-2.6146	0.0278492
RBPJP5	-2.61535	0.0117789
RN7SKP48	-2.61566	0.015061
RPS3AP22	-2.61683	0.0285033
PCAT19	-2.61788	0.025635
TAL1	-2.61997	0.00659828
SNORD91B	-2.62234	0.0147187
GREM1	-2.62651	0.00991825
RP11-419N10.5	-2.62755	0.0278661
RP11-366M4.2	-2.62755	0.0502008
MTRNR2L6	-2.63425	0.00933834
CASC2	-2.63471	0.0146013
RBPJP6	-2.63627	0.00945545
FTH1P21	-2.64186	0.0296111
HIST1H2AJ	-2.64207	0.0547673
RP11-289A15.1	-2.64434	0.0140473
TMEM161B-AS1	-2.64455	0.00937403
CTC-444N24.11	-2.64484	0.00917915
SPTLC1P5	-2.64812	0.0330097
LOC100421166	-2.64838	0.0258282
EPB41L4A-AS1	-2.65058	0.0190129
SNORD69	-2.65363	0.0198925
HIST1H2BL	-2.65379	0.0488249
RP11-570G20.1	-2.6588	0.00646616
PHEX	-2.65972	0.0272449
RPPH1	-2.66819	0.0106918
RN7SL493P	-2.67031	0.0209827
SNORA11D	-2.67132	0.00428676
RPL7P44	-2.68024	0.00799628
SNORD50A	-2.68094	0.000364631
PIGBOS1	-2.68438	0.0519999
LINC-PINT	-2.69031	0.00519948
RNA5SP85	-2.69451	0.0404384
XXbac-BPGBPG55C20.2	-2.69584	0.00848328
OIP5-AS1	-2.70426	0.00488098
LINC01473	-2.70648	0.0270353
RNU6ATAC	-2.71018	0.0297937
EI24P1	-2.71079	0.0309865
RP11-574K11.24	-2.7109	0.00336625
RP11-305E6.4	-2.71196	0.00173955
SARDH	-2.71275	0.0391106
RNU12	-2.72135	0.00155348
RP3-507I15.1	-2.72327	0.0159821
SIGLEC10	-2.72428	0.0206257
RP11-1084J3.1	-2.72577	0.0408477
NETO1	-2.72801	0.00551987
HNRNPA1P51	-2.72991	0.00388689
LL0XNC01-7P3.1	-2.73462	0.0243344
TUBB8P12	-2.73575	0.011237
PVT1	-2.73615	0.0506258
RP11-212P7.2	-2.73816	0.0516572
RP11-370I10.12	-2.73914	0.0283947
ACTG2	-2.74136	0.000343716
RP11-452K12.3	-2.74255	0.0377719
RP11-864J10.2	-2.74317	0.00645278
CTC-444N24.7	-2.74471	0.00537722
RP11-548H18.2	-2.74567	0.0378448
RNA5SP440	-2.74712	0.00236812
HIST1H4L	-2.75448	0.0381122
RN7SL395P	-2.75484	0.025893
TFF3	-2.75563	0.000687061
SNORD33	-2.75784	0.00283758
GPR20	-2.7583	0.0392916
RPL35AP33	-2.76091	0.00870588
CCDC169	-2.76118	0.035601
RP11-464D20.6	-2.76213	0.0501137
RNU1-148P	-2.76405	0.0239654
RP1-68D18.4	-2.77592	0.00167968
PDXP	-2.7761	0.0507039
RPS26P47	-2.77622	0.053211
EEF1A1P8	-2.7777	0.0121019
RP11-471B18.1	-2.78118	0.0511098
RP11-434E6.4	-2.78313	0.0138056
RP11-106D4.2	-2.78355	0.0278681
RP11-637N19.1	-2.7837	0.0544429
SETP20	-2.78668	0.0526242
MGAM	-2.78776	0.0174225
RNU4-1	-2.7889	0.0226603
RP11-342K2.1	-2.79208	0.00108859
RPL29P2	-2.79401	0.00502066
CENPUP2	-2.79657	0.0383787
PAK3	-2.79817	0.0215627
RN7SKP119	-2.79857	0.00191477
MIR4697HG	-2.80205	0.00121234
RP11-395L14.18	-2.80331	0.0515456
RPL31P12	-2.80344	0.0420728
SLC6A20	-2.80789	0.0483176
HAND2	-2.80809	0.00489426
HNRNPA3P1	-2.80872	0.0224918
CTD-2290P7.1	-2.81024	0.0159878
DYNLL2	-2.81143	0.0206928
CTC-444N24.9	-2.8201	0.0306491
TUBB3P1	-2.82087	0.0399039
RP11-154D6.1	-2.82274	0.0169289
RPL12P8	-2.82615	0.00201326
RGS13	-2.82864	0.0507564
AC005534.6	-2.83068	0.0131882
AC069282.6	-2.83133	0.0138341
RPL5P28	-2.83311	0.00774773
MTRNR2L11	-2.83339	0.0436715
RP11-214N15.5	-2.84004	0.0467628
RP11-977G19.5	-2.84936	0.000550029
FTLP5	-2.85025	0.0175731
AL121932.1	-2.85351	0.00204886
RNA5-8SP2	-2.85426	0.0168312
CDR1-AS	-2.85655	0.00440302
RPS7P5	-2.85755	0.00749809
RNVU1-15	-2.85833	0.00881509
RP11-617F23.1	-2.85974	0.00316175
RPS8P3	-2.86089	0.0151902
TUG1	-2.86159	0.0235123
SNORD113-4	-2.86356	0.0157659
RP11-967K21.1	-2.86402	0.0541475
RNA5SP325	-2.865	0.00196022
ACTG1P9	-2.86571	0.0276712
SLC6A13	-2.86958	0.0519111
RPL17P33	-2.87175	0.00175458
RP11-598P20.3	-2.87246	0.0500003
HIST1H2AK	-2.8734	0.0405468
MYO7B	-2.87852	0.0295122
VDAC1P5	-2.87858	0.0360406
PPIAP23	-2.88342	0.0548064
HIST2H2BB	-2.89329	0.0351594
RP11-135F9.3	-2.89458	0.00337741
RP11-53B2.2	-2.89494	0.0498214
RN7SL444P	-2.89654	0.0086737
MGAM2	-2.9024	0.015414
SNORA11E	-2.9109	0.000933098
RP11-358D17.2	-2.91303	0.0519581
RP11-16F15.2	-2.91469	0.0294811
RNU6-19P	-2.91796	0.0459438
MT-TG	-2.92154	0.0241614
LA16c-3G11.7	-2.92244	0.00125352
AL133243.1	-2.92385	0.0453487
RP3-395M20.8	-2.92431	0.0238184
ATP5LP3	-2.92497	0.00601986
RNA5-8S5	-2.92511	0.000783478
RPS27AP2	-2.92819	0.0010878
CFHR1	-2.92968	0.0165347
RN7SL128P	-2.93272	3.74e-05
SNORD36B	-2.93338	0.0379413
AP000560.3	-2.93412	0.0377423
AC005740.6	-2.94879	0.0134885
RN7SL677P	-2.94939	0.00224802
RPL18AP16	-2.951	0.0106993
LL22NC03-2H8.5	-2.95489	0.00423178
LINC00950	-2.95536	0.0549396
RP11-12M9.4	-2.95989	0.041815
SNORD68	-2.96031	0.000354343
FAM150B	-2.96229	0.0160052
LINC00936	-2.96513	0.0371249
PLG	-2.96712	0.0313062
RNY4	-2.96832	0.0257374
TPTEP1	-2.97059	0.0021329
GS1-259H13.7	-2.973	0.0410093
RP11-541N10.3	-2.97361	0.00564544
TPT1P14	-2.97574	0.0134374
SNORD100	-2.97579	0.00203021
ACTG1P16	-2.98554	0.0323667
RP11-571I18.5	-2.98897	0.0281763
CD79B	-2.98993	0.0152826
RNVU1-1	-2.99194	0.00238456
ATRNL1	-2.99929	0.00118431
RP11-692N5.2	-2.99946	0.0276257
RPL5P17	-3.0019	0.0522538
RP11-9E17.1	-3.00235	0.02361
RNU1-55P	-3.00258	0.0148813
TSPAN8	-3.00516	0.00421695
RP3-423B22.5	-3.00662	0.00279037
PRRT2	-3.00703	0.0288547
SNORD110	-3.00831	0.0230748
RP11-521C22.2	-3.00939	0.0357466
RP11-1099M24.8	-3.0109	0.0325491
RNVU1-14	-3.01288	0.0169283
RP11-283I3.6	-3.01449	0.0204871
RNY3P1	-3.01527	0.0137044
PIANP	-3.02011	0.0319425
RN7SKP175	-3.02161	0.00257661
RP11-661A12.4	-3.02164	0.00257642
RP11-597D13.9	-3.02402	0.0431962
UBA52P6	-3.02464	0.0024024
HCG4P7	-3.02576	0.0405194
HSPD1P7	-3.03059	0.0316058
HIST1H2AL	-3.03293	0.0292226
RGS1	-3.03297	0.0106573
ZNF638-IT1	-3.0335	0.0529971
RP11-342M1.6	-3.03381	0.0323135
RN7SL508P	-3.03484	0.047162
RN7SL396P	-3.03606	0.00439514
TP53TG1	-3.03801	0.00561933
CAMK2N1	-3.03928	0.00807637
RPS7P6	-3.04816	0.0149761
RN7SKP134	-3.04838	0.0282351
RN7SKP178	-3.05034	0.00103889
ATP6V1G2	-3.05209	0.0108677
RP11-1000B6.7	-3.05432	0.0544588
RP11-582J16.4	-3.05543	0.0113052
RP11-83B20.2	-3.05779	0.0464419
PKI55	-3.06094	0.0257634
HOXA13	-3.06397	0.0263311
SETP11	-3.064	0.0156185
RP11-1029M24.1	-3.06903	0.000425767
RP4-612B15.3	-3.07416	0.0458135
RP11-736K20.6	-3.07416	0.0458135
RP11-307C18.1	-3.07416	0.0458135
RP11-57H12.5	-3.07416	0.0458135
bP-21201H5.2	-3.07416	0.0458135
LINC01578	-3.07509	0.000498875
TNRC18P3	-3.07711	0.0483229
SNORA12	-3.07949	0.000137585
RN7SL664P	-3.08085	0.000544157
CTB-31O20.2	-3.08172	0.0122368
RNU1-19P	-3.08681	0.0289829
SNORD116-26	-3.08704	0.0102137
RP11-681N23.1	-3.0909	0.0472118
RP11-524D16__A.3	-3.09843	0.0514981
ANKRD10-IT1	-3.09911	0.046592
RP11-481C4.2	-3.09968	0.0154983
RP11-28P17.3	-3.10028	0.0184687
GUCY2C	-3.10436	0.0369827
C10orf107	-3.10699	0.0047409
RP11-713C19.2	-3.11029	0.0450432
RNA5SP136	-3.11473	0.0311013
RN7SL451P	-3.11853	0.0339585
CALM1P1	-3.12019	0.010441
RP11-73M18.8	-3.12317	0.0477623
RNU6-1144P	-3.1241	0.0489907
HSPA8P11	-3.12473	0.0383712
RP11-483H20.4	-3.12671	0.0332825
RPS26P2	-3.13073	0.0366118
AC008592.8	-3.13236	0.044685
RP11-195B17.1	-3.13654	0.0301624
CTD-2290C23.1	-3.13659	0.00829459
RNU1-13P	-3.13852	0.00307594
RN7SKP9	-3.1386	4.86e-07
GAPDHP46	-3.14346	0.0290308
SNORD116-21	-3.14346	0.00906301
RPL21P119	-3.1458	0.0202669
RP11-902B17.1	-3.14824	0.00562586
HCG11	-3.15186	0.00348175
PLS1	-3.15378	0.0493994
CTC-550B14.1	-3.1546	0.0323883
RP11-347P5.1	-3.15537	0.051741
RP3-522P13.1	-3.15873	0.0342777
RP11-384A12.1	-3.16226	0.0284261
CTD-2349P21.3	-3.16295	0.00298483
CRNDE	-3.16719	0.00450678
RP11-553L6.5	-3.16788	0.00690824
RNA5SP134	-3.17046	0.00799574
RP3-329A5.1	-3.17305	0.044714
SNORD116-29	-3.1776	0.0119084
SLC25A5P7	-3.18365	0.00769498
MRPS31P4	-3.18963	0.0173624
RN7SK	-3.19053	4.12e-05
MTND5P12	-3.19162	0.0421787
RPL26P9	-3.19185	0.0399682
RP11-367J11.3	-3.19295	0.0421443
RN7SL242P	-3.19375	0.0010501
RN7SKP71	-3.19412	0.000113156
RP4-769N13.6	-3.19556	0.0179903
RNU2-2P	-3.19768	0.014011
RN7SL116P	-3.20701	0.0545265
SNORD16	-3.20719	0.0425891
RP11-319G9.1	-3.21126	0.0276082
GSTA1	-3.21143	0.0357725
CH507-513H4.4	-3.21227	2.32e-05
RPL34P18	-3.21298	0.000357329
SNORD12	-3.21962	0.00607887
AHCYP2	-3.22182	0.0288602
RPL32P9	-3.22494	0.0366201
DLGAP1-AS2	-3.23042	0.0541966
RP11-77P6.2	-3.23208	0.043591
RP11-4L24.4	-3.23252	0.0446615
RNA5SP335	-3.23286	0.00385617
RP11-108M9.4	-3.23653	0.0549353
ZDHHC4P1	-3.23657	0.0473581
RN7SL181P	-3.24477	0.0103794
RP11-166D19.1	-3.24512	0.00772588
HIST1H4F	-3.24734	0.0331808
ZBTB8OSP1	-3.24764	0.0231815
OTUD6B-AS1	-3.24865	0.0099773
RPL17P12	-3.2516	0.0483948
LINC01278	-3.25291	0.00457897
RNVU1-19	-3.25454	0.00178094
LL0XNC01-36H8.1	-3.25468	0.00653276
RP11-415I12.1	-3.2585	0.00597292
RNU1-21P	-3.26006	0.000792362
RP11-637O19.3	-3.26461	0.0402241
ACTBL2	-3.26466	0.0449277
RNU1-82P	-3.26791	0.00149295
MT-TQ	-3.26993	0.000919908
MAGI2-AS3	-3.27658	0.000852069
CTC-523E23.3	-3.28936	0.011076
RP11-498C9.15	-3.29342	0.00863343
ACTBP7	-3.29348	0.0101534
SNORD116-5	-3.29616	0.000550187
RAP1BP1	-3.30065	0.0337096
SNORD116-7	-3.304	0.000574511
MIR4458HG	-3.30727	0.0370025
RNA5SP199	-3.31308	0.00146863
EEF1A1P15	-3.32418	0.00735908
HIST1H4K	-3.32901	0.0184039
RPS24P6	-3.33135	0.0180366
UROC1	-3.33305	0.00545384
RNU4-2	-3.33325	0.00351426
RP11-30K9.1	-3.33355	0.0189848
RNA5SP132	-3.33721	0.000707747
SNORD114-12	-3.33874	0.0251632
RP11-348H3.2	-3.33927	0.0526285
RNY1	-3.34013	0.00183661
SNORD116-14	-3.34026	0.00895231
WDFY3-AS2	-3.34139	0.0305403
RPL37P1	-3.3421	0.00891795
RNU2-23P	-3.34358	0.0146921
RP11-136F16.2	-3.35531	0.0515895
PCK1	-3.35944	0.0207513
RP3-523K23.2	-3.35959	0.021487
RP11-705C15.2	-3.36053	0.0140018
MTND5P11	-3.3662	4.53e-06
RP11-346D6.4	-3.36736	0.0420261
RP11-729L2.2	-3.37167	0.00757539
SNORA11B	-3.37173	0.0421991
RNU6-16P	-3.3732	0.0269189
RN7SL151P	-3.38019	9.56e-05
RP11-890B15.3	-3.39079	0.0274738
RNA5SP267	-3.39195	0.00143678
RNA5SP263	-3.39208	0.0215477
RP11-196G11.4	-3.39721	0.0187694
CTD-2600H12.2	-3.40005	0.0284175
RP11-475J5.6	-3.40147	0.0413912
SLAMF6	-3.4023	0.0515809
CH17-385C13.2	-3.41052	0.00318135
SNORD53_SNORD92	-3.41298	0.030257
RP11-761N21.2	-3.41361	0.00353333
RNA5SP469	-3.4173	0.00271292
SNORD116-9	-3.42013	0.00263448
RN7SL1	-3.42126	0.000176221
PPIAP19	-3.42691	0.0257162
RP11-288K12.1	-3.43087	0.00110212
RNU6-222P	-3.4309	0.0152296
RP11-126D17.1	-3.43319	0.0428099
RP11-679B19.1	-3.44042	0.00623569
CTD-3022L24.1	-3.44204	0.0419726
RP5-850E9.3	-3.44918	0.00171424
GAPDHP41	-3.44946	0.000761893
RP11-96K19.4	-3.45136	0.0457845
NRN1	-3.45706	0.044105
MT-RNR1	-3.45757	0.00681274
SNORD116-3	-3.45985	0.000513042
RP4-561L24.3	-3.46077	0.00427417
BCYRN1	-3.46667	0.000666031
RN7SKP163	-3.46873	3.76e-05
CD38	-3.46926	0.0426476
RN7SL364P	-3.47852	0.0450229
CELA3A	-3.48036	0.00459723
RASSF8-AS1	-3.48335	0.0188999
RN7SL635P	-3.48429	0.0130936
RNU1-89P	-3.48891	0.00958084
EBLN3	-3.49107	0.0134003
RP11-440K22.1	-3.49144	0.011346
AC006116.24	-3.49988	0.0477405
TDO2	-3.50451	0.0437532
RPS27P29	-3.50457	0.011379
RNA5SP250	-3.5048	0.0233002
RP11-448G4.2	-3.50628	0.00739676
IGHE	-3.50863	0.0326078
MANEA-AS1	-3.51132	0.00475806
RP3-414A15.12	-3.51272	0.0514604
CH507-513H4.3	-3.51499	4.52e-05
CH507-513H4.6	-3.51528	4.52e-05
SNORD116-1	-3.51594	0.000531367
RP11-229A12.2	-3.51794	0.00348806
RN7SL767P	-3.51837	0.000167113
HNRNPA1P20	-3.52126	0.0241132
TBX5-AS1	-3.52478	0.0216338
POTEKP	-3.5301	0.00199508
CTD-2583A14.8	-3.5326	0.000928681
CTD-3014M21.1	-3.5348	0.00546278
SNORD116-8	-3.5369	0.00112165
HKDC1	-3.54225	0.0383568
MTND4P14	-3.54247	0.0202289
RNU2-36P	-3.54652	0.00837495
RP11-127I20.8	-3.54974	0.0294123
RN7SL709P	-3.55038	0.0243299
RPL34P23	-3.55572	0.0262599
SNORD13P3	-3.56524	0.0172108
EEF1A1P26	-3.56719	0.0028784
RP11-206L10.8	-3.56891	0.00318873
RP11-98L12.2	-3.57034	0.0476679
AP000473.8	-3.57472	0.0240665
ADNP-AS1	-3.57509	0.0117525
RP11-244G12.1	-3.57743	0.0472085
RP11-517M22.1	-3.57861	0.0164113
CLDN3	-3.58238	0.0335598
RP11-285F7.2	-3.58782	0.0118596
ALPI	-3.58954	0.0528986
TRAV23DV6	-3.59655	0.0300794
RNA5SP429	-3.59659	0.00154746
RP11-468E2.11	-3.59701	0.00100528
RP11-401P9.4	-3.59898	0.0270126
ZP1	-3.6009	0.0486628
RNA5SP191	-3.60214	0.000947072
RP11-347C12.11	-3.60701	0.0468579
RP11-173M11.2	-3.60753	0.0138046
RNA5SP514	-3.60818	0.0288128
RP11-750H9.5	-3.61341	0.000704928
RP11-347C18.3	-3.61413	0.0461689
RP11-241F15.10	-3.61623	0.00972666
FTH1P5	-3.61885	0.000525013
PMCH	-3.62156	0.0262115
AC092171.2	-3.62158	0.0461414
RP11-93G5.1	-3.62533	1.84e-07
RNU4-52P	-3.62762	0.0447753
BNIP3P40	-3.62959	0.0447341
RP11-973N13.4	-3.62959	0.0447341
CTA-221G9.12	-3.62959	0.0447341
AC009961.3	-3.62959	0.0447341
ITIH3	-3.63067	0.0332075
RP11-177G23.1	-3.63242	0.0487389
RN7SL220P	-3.63604	0.0259609
RP11-549J18.1	-3.63785	0.00104862
CTD-2336O2.1	-3.6392	0.0156734
SNORA2	-3.63961	0.0300728
SNORA36C	-3.6548	0.00343949
RP11-888D10.4	-3.66398	0.0328553
RN7SL49P	-3.67552	0.0291623
RP1-39G22.7	-3.67652	0.00639724
SNORD116-6	-3.68025	0.00390865
CTD-2666L21.3	-3.68187	0.00579161
RNA5SP229	-3.68285	0.010408
SNORD113-8	-3.69176	0.00603908
PRORSD1P	-3.6927	0.0254522
RP11-451F14.1	-3.69323	0.00728219
SNORD23	-3.69377	0.00466274
RP13-487P22.1	-3.69548	0.00270584
RNA5SP202	-3.70254	5.58e-05
TRPA1	-3.70359	0.0183859
RPL9P2	-3.70378	0.00111907
RNY4P9	-3.70437	0.0127377
RN7SKP187	-3.71092	0.0424486
DANCR	-3.71399	0.0308143
SNORD18A	-3.7191	0.0151122
RNA5SP251	-3.73065	0.000283246
MT-ND5	-3.73084	3.72e-06
LINC01116	-3.7314	0.00358587
HMGB1P21	-3.7333	0.0328559
AC079354.6	-3.73774	0.0473731
RP11-73M18.10	-3.7457	0.0234489
Y_RNA	-3.7503	0.0113364
RNA5SP357	-3.75051	0.0194173
RP11-459E5.1	-3.75551	0.00648731
RN7SL564P	-3.76422	0.00394487
RN7SKP227	-3.76774	0.00380236
CTD-2017D11.1	-3.7731	0.00328746
RN7SL7P	-3.77874	0.00132626
RN7SL587P	-3.78471	0.00417944
ACTG1P14	-3.78501	0.0389246
RP11-543E8.2	-3.78693	0.00636832
CTD-2017D11.2	-3.79019	0.0168228
RNA5SP99	-3.79433	0.0262221
RNU5B-1	-3.79475	0.00529795
RPS2P24	-3.80143	0.0208346
GAPT	-3.80281	0.0216934
PPIHP1	-3.80583	0.0396262
SMIM10L1	-3.80659	0.0101167
CTD-2587H19.3	-3.81407	0.0521811
RNU6-31P	-3.81463	0.0131553
EMX2OS	-3.81814	5.07e-07
RP11-3L21.2	-3.82288	0.0215979
RP11-761E20.1	-3.82415	0.049332
GOT2P1	-3.83142	0.0142823
MT-TT	-3.83972	0.0320297
RNA5SP435	-3.84078	0.00109225
MTATP8P2	-3.84918	0.0196071
SLC25A5P5	-3.84989	0.0124443
RNA5SP19	-3.85171	0.0229024
MT-TE	-3.85666	0.0102619
RNA5SP183	-3.85714	0.00710149
RP11-824M15.3	-3.85763	0.0234127
RP11-797A18.5	-3.85952	0.031353
RP11-51J9.5	-3.85952	0.031353
RP1-228H13.5	-3.85952	0.031353
HMGCS2	-3.86258	0.0385309
PWAR6	-3.86398	0.00221979
KRT222	-3.86627	0.0319457
RP11-497H16.9	-3.86776	0.0450631
RPL10L	-3.87192	0.00686191
RP11-10F11.2	-3.87198	0.0227721
RN7SL452P	-3.87689	0.030817
AC017080.1	-3.8782	0.00257113
RNA5SP448	-3.88974	0.0360545
RNU1-11P	-3.89137	0.0022149
RNA5SP425	-3.89544	0.0308871
RP11-404E16.1	-3.90077	0.0469376
MT-CO1	-3.90129	0.00015242
RN7SL5P	-3.90492	0.00362468
RP11-326I11.3	-3.90605	0.0248501
AC010970.2	-3.91361	6.9e-05
MT-CYB	-3.91975	1.05e-05
CTD-3234P18.6	-3.92079	0.0310295
RPL39P3	-3.92381	9.52e-05
RNA5SP141	-3.92385	0.00123107
RNA5SP207	-3.92477	0.00502112
RNY3	-3.92624	0.00354309
RP13-516M14.1	-3.92792	0.00315441
RP11-543B16.2	-3.92816	0.0026146
RNA5SP355	-3.93235	0.000979451
RPL36AP10	-3.9419	0.0142246
RBM26-AS1	-3.94722	0.0331994
RN7SL381P	-3.95174	2.23e-05
POTEI	-3.95284	0.0139108
SLC6A10P	-3.95744	0.0100019
LA16c-358B7.4	-3.95798	0.00842633
RNA5SP352	-3.95913	0.000821883
RNVU1-6	-3.96409	0.0042148
RNU6-14P	-3.96701	0.00779358
MTRNR2L3	-3.96716	0.00808239
RNA5SP225	-3.96864	0.0143435
LINC00339	-3.96949	0.0053369
HSBP1P1	-3.97303	0.048083
MIR100HG	-3.9756	0.0233257
RN7SL833P	-3.97964	0.0327891
PAXIP1-AS1	-3.98278	0.00733426
AMY1C	-3.99511	0.000376391
AC097523.1	-3.99655	0.0424198
RN7SL597P	-3.99904	6.7e-06
RNA5SP149	-4.00385	0.00178263
RP11-1198D22.1	-4.00679	0.0319275
RP11-156E6.1	-4.00948	0.0124111
SNORD116-2	-4.01176	0.00683144
MT-ND4	-4.01366	2.24e-06
EEF1A1P17	-4.02108	0.0481604
CTC-487M23.6	-4.02701	0.0331422
RN7SL127P	-4.02864	0.0360978
RP11-792A8.3	-4.02949	0.0140093
RN7SKP80	-4.03086	0.000361594
RP11-196G18.22	-4.0334	0.00136565
SNORD14E	-4.03475	0.0280236
RNA5SP247	-4.03766	0.00340457
RNA5SP450	-4.04327	0.00104341
RP11-33E12.2	-4.04632	0.00595919
MT-CO3	-4.04732	0.000299226
RP11-443F16.1	-4.04868	0.0421993
MT-CO2	-4.04979	0.000341605
CTLA4	-4.05542	0.0057069
RP11-140H17.2	-4.05779	0.0457139
AC009095.4	-4.0578	0.0278779
MT-TH	-4.05997	0.0133738
RNA5SP215	-4.0638	0.000221415
SLC25A5P3	-4.0681	0.0365852
PLA2G12B	-4.08868	0.0408385
RNU1-42P	-4.09081	0.0281745
ACTBP12	-4.10912	4.12e-05
RNA5S9	-4.11038	0.0023933
RN7SL88P	-4.11137	0.0098551
MT-ND4L	-4.11325	3.08e-05
RNA5SP399	-4.11456	0.0117289
RN7SL280P	-4.11803	0.00375614
RP11-386J22.3	-4.11866	0.0305806
AC080125.1	-4.12572	0.0138627
MT-TA	-4.13166	4.11e-05
OSER1-AS1	-4.13436	0.000412098
RP11-76H14.2	-4.13809	0.00552609
MTATP8P1	-4.13971	0.00708775
SPTY2D1-AS1	-4.14577	0.0183923
AC139143.2	-4.15119	0.0306244
RPL15P18	-4.15299	0.0169203
RNA5SP48	-4.15371	1.01e-07
RNU6-43P	-4.15415	0.0549265
LINC00891	-4.16121	0.00217566
RP11-73M18.6	-4.17304	0.00162445
RP1-22N22.1	-4.17354	0.0268613
RNA5SP74	-4.18075	0.0032636
TRIM52-AS1	-4.18753	0.00419377
PTP4A1P1	-4.1906	0.0547471
MT-ND6	-4.19153	3.46e-06
RP11-411G7.2	-4.19422	0.00472275
PRSS3P1	-4.19576	0.0135582
AP000648.5	-4.20093	0.00067018
RNA5SP365	-4.20136	0.0419012
RNA5SP302	-4.20512	2.23e-05
RP1-181J22.1	-4.20689	0.0143788
RP11-399B17.1	-4.20774	0.0185938
RNU2-6P	-4.20958	0.00749828
SNORD116-25	-4.20985	0.034383
UBBP4	-4.21008	0.0173353
MT-ATP6	-4.21163	0.000170023
RP11-506O24.2	-4.2117	0.0470784
MTCYBP3	-4.21271	0.0156603
CTD-2024I7.13	-4.21282	0.0403397
RP11-558O12.1	-4.21555	0.00505538
RNA5SP221	-4.21672	0.00160222
RP5-857K21.7	-4.21681	4e-05
RP4-747G18.5	-4.21783	0.027369
SNORD11B	-4.22192	0.00407109
RNA5SP242	-4.22673	0.000442134
RP11-357N13.6	-4.22703	0.0134218
RNU5A-1	-4.229	0.00138412
RNA5SP481	-4.23184	7.43e-06
RP11-333E1.2	-4.23653	0.0376393
UG0898H09	-4.23653	0.0376393
EEF1A1P42	-4.23746	0.004727
CTD-2124B8.2	-4.2599	0.00573059
RNA5SP260	-4.26021	0.000215914
RP11-543P15.3	-4.2627	0.00452047
RP11-417B4.2	-4.26433	0.00337817
RNU6-761P	-4.26904	0.0106662
CTC-209L16.1	-4.27137	0.0347085
RNU6-12P	-4.27787	0.0224975
RNU6-13P	-4.27787	0.0224975
RNU6-32P	-4.27787	0.0224975
SPACA3	-4.28426	0.0330056
RNA5SP145	-4.28786	0.000419393
ASS1P1	-4.29247	0.05267
MT-TC	-4.29631	0.0247981
CCL24	-4.29809	0.0179653
SNORD116-23	-4.30036	0.00299153
MT-ND2	-4.30668	4.12e-06
RP11-97O12.6	-4.31119	0.00516457
RNU2-3P	-4.31172	0.0531284
CH17-12M21.1	-4.31574	0.0167626
RP11-705C15.3	-4.32732	0.0155136
RP11-715I4.1	-4.33133	0.021604
SNORD116-24	-4.33431	0.00295453
FAM3D	-4.3374	0.0420822
RP11-792A8.4	-4.33944	0.0374614
RP3-369A17.2	-4.3411	0.0320271
GS1-358P8.4	-4.35615	0.0246229
RNU2-4P	-4.35894	0.000660884
SNORD116-15	-4.35989	0.00206094
RPL34P1	-4.36199	0.0122231
LINC00885	-4.36359	0.0528526
SETP2	-4.36379	0.026979
SNORD116-16	-4.36776	0.00175015
PRSS1	-4.37598	0.0308071
RNU1-67P	-4.38206	1e-05
RP11-386I14.4	-4.39156	0.0288579
RP5-1042I8.7	-4.39156	0.0377148
SNORD116-22	-4.39317	0.00104957
RNU1-77P	-4.39462	0.0292479
LINC00504	-4.39874	0.00490574
[truncated: 249 more rows]

## Sheet: Table 5. Active vs Inactive DEG
Supplemental Table 5. Full DEG list of RNAseq comparing expression between localized scleroderma patients with active and inactive disease (n=1,213 genes).
Gene Symbol	Log2 fold change	P-value
KAZN	1.22273	0.00032552
RNU12	1.16554	0.00056069
SEC14L4	1.14194	0.00106148
PCSK6	1.13896	0.00052314
LINC00862	1.13394	0.0004898
ELOVL7	1.13162	0.00012238
MGAM2	1.13021	0.00013419
VEPH1	1.12546	0.0009728
MANSC1	1.11472	0.00017307
SH3BGRL2	1.11405	0.00016371
KEL	1.11114	0.00078031
FAM46C	1.11066	0.00036531
OSBP2	1.10805	0.00031146
MAB21L3	1.10423	0.00046143
NRGN	1.09769	0.00015175
TNS1	1.09557	0.00056342
XK	1.09366	0.00060562
TMCC2	1.09004	0.00019294
INHBB	1.07832	0.00207854
MGAM	1.07768	0.0005015
LTBP1	1.07765	0.00032471
PDZK1IP1	1.07655	0.00078736
SNCA	1.07092	0.00021273
CFAP54	1.06705	0.00044658
ANK1	1.06029	0.00029571
TMEM56	1.05991	0.00023942
GNAZ	1.05851	0.00024879
CALD1	1.05642	0.00246789
CFAP45	1.05608	0.00139362
TMEM158	1.05506	0.00260587
DYRK3	1.0541	0.00020094
CACNB4	1.04929	0.00091552
RNF11	1.04721	0.00046149
FBXO7	1.04174	0.00012162
ADIPOR1	1.03876	0.00079847
FSTL1	1.03846	0.00213208
ALOX12	1.03418	0.0021021
OSBPL1A	1.03362	0.00020641
SMIM24	1.03298	0.00194036
PDE5A	1.03233	0.00015637
SPTA1	1.03025	0.00029684
CPNE2	1.02985	0.00051991
PHOSPHO1	1.0295	0.00021493
FKBP9	1.02923	0.00053895
SNORA74A	1.02261	0.00077143
SEC14L5	1.01921	0.00354986
LOC145474	1.01623	0.00165885
CDH2	1.01508	0.00368088
BNIP3L	1.01401	0.00018478
CA4	1.0128	0.0020817
STIL	1.01205	0.00036713
NOV	1.01055	0.00111194
RNU4ATAC	1.00896	0.00036896
ABCC13	1.00846	0.00055799
SLC22A16	1.00527	0.00153354
AQP1	1.00523	0.0021706
SLC25A39	1.0052	0.00237227
PYGL	1.00338	0.00020618
TDRP	1.00104	0.00086035
BTNL8	1.00038	0.00029799
ASCC2	1.00001	0.00013429
TAL1	0.999954	0.00029025
F13A1	0.996455	0.000151
SNORA71B	0.993571	0.00020632
LINC01270	0.991208	0.00254856
MSRA	0.990436	0.00038077
GRINA	0.984669	0.00080002
TUBB1	0.9822	0.00012821
ARHGAP26-IT1	0.979678	0.00176119
TMEM63B	0.97848	0.0022545
STON2	0.978173	0.00011577
KCNH2	0.978034	0.00031113
BEND2	0.976852	0.00039964
HEMGN	0.976187	0.00128381
LTBP2	0.975338	0.00129692
NATD1	0.973749	0.00026884
KLF1	0.97231	0.00194145
CXCL5	0.971646	0.00384107
ARHGAP6	0.971262	0.00168791
SNORA53	0.970168	0.00374164
PRKAR2B	0.967183	0.00059552
EPB41	0.965055	0.00012288
GALNT14	0.963193	0.00384468
KANK2	0.962971	0.00328365
CD163	0.962853	0.00146841
FKBP8	0.960424	0.00314912
GATA1	0.960182	0.0021107
IFITM2	0.960098	0.00012376
CCNJL	0.960073	0.00130674
SNORA45A	0.957411	0.00011741
SOX6	0.957014	0.00018435
DPM2	0.954215	0.00017634
CDH1	0.953931	0.0012046
CARM1	0.953335	0.00289881
UBXN6	0.953205	0.00134699
GP9	0.952781	0.00160636
YPEL3	0.952533	0.00075686
TMOD1	0.948803	0.00252182
STRADB	0.946443	0.00339584
FBXL13	0.94609	0.00173685
LINC00989	0.943428	0.00238106
TMPRSS9	0.943136	0.00373331
TMCC3	0.940975	0.00017353
SNORA23	0.940501	0.00022337
LDLRAD3	0.939014	0.00063628
AVPR1A	0.938326	0.00353026
HBQ1	0.936198	0.0038692
LRG1	0.936006	0.0002506
GRB10	0.935517	0.00504463
MFSD2B	0.93492	0.00345432
TESC	0.934117	0.00184051
NFIX	0.930406	0.00087864
E2F2	0.930087	0.00031885
SNORA61	0.928407	0.00107784
MRC2	0.927701	0.00261362
TMEM45B	0.926438	0.00344816
CYBRD1	0.925998	0.00173836
C10orf105	0.925538	0.00126567
GYPA	0.92436	0.00442704
TSPAN5	0.922412	0.00074937
CR1L	0.920575	0.002193
PFKFB3	0.920366	0.00114327
TSHZ3	0.920283	0.00401394
TIMP2	0.918001	0.00021946
LOC100289473	0.91745	0.00368847
KIAA0319	0.917419	0.00256913
LOC399715	0.91641	0.00096062
PPP4R1	0.915677	0.00011569
FAXDC2	0.913111	0.00412576
CMTM5	0.912426	0.00298373
SNORA52	0.912321	0.00039838
BPGM	0.911517	0.0014273
EPHB4	0.910813	0.00207667
CR1	0.909122	0.00067909
HYMAI	0.907173	0.00480116
ASPH	0.907061	0.00409726
C15orf54	0.903774	0.00501727
RNF24	0.902171	0.00058082
PADI2	0.900915	0.00116434
FAT1	0.900103	0.00531763
FBN2	0.900086	0.00056819
RAB2B	0.898133	0.00059807
MME	0.897465	0.00180745
RTN3	0.89394	0.0001542
P2RY12	0.893844	0.00032389
YBX3	0.890809	0.00657103
PKHD1L1	0.889742	0.00401652
GYPC	0.888656	0.00491441
PLIN4	0.886772	0.00084825
SLFN14	0.884911	0.00425017
PDE3A	0.882948	0.00946242
FAM210B	0.882738	0.0059804
LOC101927153	0.881493	0.00275813
LOC100288069	0.880394	0.00252684
NCF4	0.877724	0.00040248
SELP	0.876541	0.00053051
APOBR	0.876493	0.00010384
BLVRB	0.876275	0.0016409
ANKRD34B	0.876098	0.00393344
WBP2	0.875889	0.00116437
PLB1	0.874647	0.00078884
ASF1B	0.874005	0.00167007
RGS6	0.873211	0.00498768
KREMEN1	0.871353	0.00522333
IGF2BP2	0.871343	0.00652692
ACOX1	0.870952	0.00012179
CBL	0.870914	0.0008856
MSRB3	0.869349	0.00259636
DYSF	0.866256	0.0003134
TSPAN9	0.865993	0.00685855
RBM38	0.865521	0.0013818
CRISPLD2	0.86454	0.00157125
AP2A1	0.862841	0.00361013
TIAM2	0.862156	0.00325303
TLR5	0.862063	0.0014086
TAGLN2	0.862062	0.00038811
PAK2	0.860802	0.00190347
ST3GAL4-AS1	0.858764	0.00327239
PPP3R1	0.85784	0.00247451
FAH	0.857458	0.00150953
SNORA38	0.857366	0.00708583
QPCT	0.856843	0.00276504
DPEP3	0.856507	0.00719808
LRFN1	0.855837	0.00076904
CDC34	0.853732	0.00361692
MYO10	0.853637	0.0142549
SPARC	0.853543	0.00244918
HECW2	0.85088	0.00140763
PF4	0.849226	0.0014813
ANGPT1	0.846466	0.00594312
SNORA74B	0.846275	0.00398769
ANPEP	0.84626	0.00607626
ROPN1L	0.845764	0.00047718
GSPT1	0.844961	0.00514176
AATK	0.844627	0.00126277
MMRN1	0.842445	0.0121669
PSMF1	0.839311	0.00369447
NINJ1	0.83828	0.00016869
ERGIC1	0.838083	0.00097195
ATP9A	0.837679	0.00521666
TST	0.836367	0.00030075
UBE2D1	0.836363	0.00110085
YOD1	0.836231	0.00207333
ATP6V0C	0.834744	0.00677355
MGC16025	0.834041	0.00855825
KLHL2	0.83351	0.00018657
EIF2AK1	0.833036	0.00409561
ACKR1	0.832768	0.0172627
GPR141	0.832303	0.00579245
WNK1	0.832094	0.00146924
LOC285696	0.831415	0.0130141
TTC25	0.831359	0.0134203
RAB27B	0.831289	0.00091602
RCOR1	0.83101	0.00066276
SNORA22	0.830997	0.00963914
TGFA	0.830421	0.00125433
SLC2A3	0.829827	0.00214782
BMX	0.828239	0.0132388
LOC731424	0.827904	0.00384213
ZNF746	0.825765	0.00032874
PLEK2	0.825692	0.0113214
ITGB3	0.825609	0.0184684
LRP3	0.825221	0.00515764
RHAG	0.824713	0.00739811
AFF2	0.823578	0.00045143
MYL9	0.822976	0.0185209
MEIS1	0.822842	0.0114597
FPR2	0.822814	0.00101371
LINC01359	0.821386	0.0108291
VIL1	0.821349	0.0128945
SDPR	0.821078	0.00045343
RPIA	0.820535	0.00275055
CLTCL1	0.820345	0.00331788
CYP1B1	0.81994	0.00634273
TRIM10	0.819342	0.00458996
KCNJ15	0.817967	0.00034785
SELENBP1	0.817494	0.0092194
TGM3	0.817049	0.0171316
HAGH	0.816437	0.00310829
IGF1R	0.81417	0.00040171
TFPI	0.814118	0.00619309
ITGB5	0.81339	0.00305228
SCARNA20	0.813073	0.00430037
ZER1	0.812628	0.00810977
THBD	0.81105	0.006612
MYADM	0.810066	0.00136204
LOC729083	0.810046	0.00800232
2021-03-01	0.810026	0.00572612
TBL1X	0.809248	0.00155854
SULT1A2	0.807242	0.0123809
GAS7	0.806889	0.00018445
BAG1	0.806622	0.0048634
ADAMTS5	0.806155	0.0103041
BCL6	0.806132	0.00069113
SIRPA	0.806036	0.00011966
TMEM55A	0.805589	0.00022256
SLC45A4	0.803024	0.00205257
KIF3C	0.802023	0.00575297
CAPN5	0.801511	0.00859622
HSDL2	0.799991	0.00030789
KIFC3	0.799438	0.00104794
2021-03-02	0.799314	0.00173367
ANXA3	0.798858	0.0141154
PTMS	0.79858	0.012569
PROS1	0.797089	0.0148418
IL1R2	0.796256	0.00744796
TREM1	0.795464	0.00147003
ARHGEF40	0.795421	0.0011751
UBTD1	0.795294	0.00338755
SLC19A1	0.791064	0.00043419
RNF141	0.790555	0.00011166
TNFSF4	0.790339	0.00064276
IDS	0.789593	0.00660417
NEDD4L	0.789518	0.00748383
NPRL3	0.789323	0.0142585
MARCKS	0.789217	0.00017185
FAM63A	0.789156	0.00021397
PI3	0.789091	0.0197469
IRAK3	0.788543	0.00037727
TUBA1A	0.78775	0.00069463
F5	0.787353	0.00886197
ALOX5	0.785658	0.00104791
ABLIM3	0.784733	0.0195527
MIR374B	0.783371	0.0121939
FPR1	0.782857	0.00019713
ZDHHC18	0.782235	0.00015703
CA2	0.781382	0.00687008
RAB11B	0.781304	0.00701381
KIAA1211L	0.781006	0.0206769
CLU	0.780528	0.0115606
SLC48A1	0.779614	0.0155199
IL6R	0.778483	0.00023184
RASSF3	0.778258	0.00100114
ESAM	0.778205	0.0065588
FAM101B	0.777959	0.0100031
PBX1	0.77786	0.0151282
SLC8A1	0.777191	0.00053411
RAPH1	0.776786	0.0108608
ABCA1	0.776547	0.00873885
PRKCD	0.776255	0.00056775
NAMPT	0.774755	0.00019883
CYP4F3	0.774392	0.00863855
LOC101929567	0.773997	0.00569871
LIMK2	0.773934	0.00010651
PLVAP	0.773902	0.0236012
ST6GALNAC3	0.773592	0.0130041
KIAA1257	0.772845	0.0100084
ADGRE2	0.772783	0.00161387
MCTP2	0.771828	0.00013215
COL4A3	0.771049	0.0171155
PDLIM7	0.770986	0.00241887
THBS1	0.770975	0.0152922
SLC6A6	0.770629	0.00013667
PTX3	0.770049	0.0257872
HLX	0.770046	0.00213943
CASC3	0.76815	0.0016167
PTBP3	0.765944	0.0004655
PTGS2	0.764297	0.00182138
CHST15	0.764194	0.00066649
EPOR	0.764182	0.00654888
CEP19	0.763747	0.0004424
AGO2	0.762328	0.00070151
TUBA8	0.761746	0.00432443
PCNX	0.761706	0.0003777
ELOF1	0.760921	0.00250376
GAB1	0.760716	0.00018457
GUCD1	0.760593	0.00226596
LILRA2	0.759418	0.00053206
ARAP3	0.758801	0.00534726
FRMD4A	0.758784	0.0171832
DOK4	0.758554	0.0183909
FAM53C	0.758188	0.00223686
OAZ1	0.757746	0.00019575
MGLL	0.757727	0.00573051
IPMK	0.757339	0.00121394
PXN	0.757291	0.00503507
C3orf62	0.75654	0.00042417
SLC14A1	0.756036	0.00973412
RGL4	0.75593	0.0110028
RUNX2	0.755861	0.00502798
JHDM1D-AS1	0.755761	0.00352193
SKAP2	0.755447	0.0042625
ALPK1	0.755428	0.00149592
MAP3K2	0.755126	0.00011035
RANBP10	0.755042	0.0128232
FURIN	0.754914	0.00911391
MCOLN1	0.752764	0.00951093
HDGF	0.752223	0.00773622
BSG	0.751847	0.00447142
PLBD1-AS1	0.751714	0.00675588
PANX2	0.751637	0.0102666
WDR45	0.751123	0.00033035
NFIA	0.750729	0.00429293
TLE3	0.750686	0.00026107
ABCC3	0.750295	0.00176512
SIGLEC5	0.748834	0.0215187
ULK1	0.748811	0.0017044
B3GNT5	0.748315	0.00278432
DNM3	0.748135	0.00421194
NOTCH1	0.747903	0.00031517
TANGO2	0.747319	0.00332303
HAL	0.74603	0.00312137
SNORA20	0.745765	0.00801959
PIM1	0.745341	0.00029606
GAB2	0.745049	0.00156923
LOC102723373	0.743929	0.0299022
ABHD2	0.743881	0.00021021
RHOBTB1	0.742429	0.00718091
GUK1	0.742162	0.0138892
GPR146	0.741839	0.0132107
NACC2	0.741546	0.00049081
MTURN	0.740614	0.00019661
MAP4K4	0.740376	0.00011753
PGD	0.739976	0.00289609
NINJ2	0.739716	0.00303627
FLT3	0.739532	0.0309145
MCEMP1	0.739441	0.0257103
MEGF9	0.738733	0.0077368
JAZF1	0.738697	0.00293659
BRWD3	0.737641	0.00025393
FAR2	0.737328	0.00669068
ASPRV1	0.736345	0.00164785
APBB1IP	0.736218	0.00012696
POU5F2	0.735773	0.0205241
RALBP1	0.735491	0.00034533
ADGRD1	0.735451	0.0129278
CHSY1	0.735373	0.000267
JAM3	0.735139	0.0148111
ITGAM	0.735074	0.00086951
PPM1A	0.734409	0.0029816
ZNF185	0.734153	0.00238762
CDA	0.731143	0.0182096
DHRS13	0.72934	0.00324744
FAM104A	0.729299	0.001415
MYL4	0.728948	0.0333323
MBD6	0.728831	0.0101168
AIG1	0.728788	0.00044456
KDM6B	0.728648	0.00553186
FAM157A	0.72805	0.0196447
USP10	0.727935	0.00069333
ALS2CR12	0.727853	0.00241882
KDM4B	0.727758	0.00021324
PADI4	0.727179	0.0209478
SPECC1	0.72694	0.007244
SLED1	0.726703	0.00510257
SLC22A15	0.726381	0.0002997
SRPK1	0.72585	0.00270364
MAPK3	0.725638	0.00569769
EGF	0.725459	0.0199821
XPO7	0.72516	0.0001923
TNFSF14	0.724887	0.00016481
NUAK2	0.724797	0.0058505
ZFAND3	0.724075	0.0001217
LRP10	0.723941	0.00488406
MIR2355	0.723588	0.0169148
CCDC176	0.723582	0.0080311
KLF7	0.72258	0.00034345
GNAS	0.722291	0.00051987
PPBP	0.721871	0.0149843
GUCY1B3	0.721532	0.00957269
SLC44A2	0.721411	0.00096082
MAST3	0.721188	0.00030351
FHL1	0.721102	0.00532779
RAB27A	0.720681	0.00115608
MBOAT7	0.720592	0.0001172
SNORA64	0.720224	0.0147442
ALPK3	0.720039	0.0239858
TFEB	0.719091	0.00059034
LOC102467147	0.719051	0.0191754
ALOX5AP	0.718988	0.00487652
RIOK3	0.718203	0.00659534
ST6GALNAC4	0.718164	0.0366252
TMX4	0.718106	0.00110873
KIF1B	0.717656	0.00360223
LRRN1	0.717542	0.0245038
FKBP1B	0.717446	0.0226039
DAPK2	0.71727	0.0124382
SIRPB1	0.716956	0.00057781
AHSP	0.715591	0.0254697
LRRC75A	0.714841	0.00822926
TPM1	0.714771	0.00237659
ST3GAL4	0.714695	0.00129948
SLC15A4	0.714534	0.0001827
LONRF3	0.714393	0.00496287
XPO6	0.714265	0.00043942
WDR26	0.714243	0.00189014
LINC00654	0.71364	0.0270147
KIAA0430	0.713467	0.00239161
MOB3A	0.713099	0.00055472
SH3TC2	0.71298	0.0168311
CKAP4	0.712041	0.00895772
RRP12	0.711883	0.00891868
IL17RA	0.711706	0.0001834
RILP	0.711516	0.0294547
MED25	0.71133	0.00151478
FAM19A2	0.710372	0.0128164
CHST13	0.710166	0.0262775
GLRX5	0.709561	0.00919978
ARID3A	0.708931	0.00097768
EMC3	0.707471	0.0018459
TUFT1	0.707445	0.0173731
MTMR3	0.706687	0.00089499
KATNBL1	0.706614	0.00017969
VDR	0.705583	0.00115101
SMAP2	0.705398	0.00098331
PLEKHG3	0.704562	0.00201665
MOSPD2	0.703445	0.00067924
DNAJC3	0.702094	0.00121517
LY6G6F	0.701752	0.0196075
RALGAPA2	0.701458	0.00022802
BAG6	0.70136	0.0133489
MYH9	0.700803	0.00089594
SLCO4C1	0.700725	0.00416906
ITLN1	0.700663	0.0182434
TNFRSF9	0.700281	0.00246712
LOC102724190	0.700246	0.0360158
TROAP	0.699549	0.0431957
LINC00963	0.698368	0.00480388
PRDX5	0.698234	0.00059421
SLC40A1	0.697508	0.00306065
PTGS1	0.697256	0.00206896
ZNF467	0.696064	0.00042696
LILRA3	0.695644	0.00033233
AOC3	0.695225	0.0425127
LSP1	0.694292	0.00105781
MPZL3	0.69398	0.00726312
NEK6	0.693009	0.00834779
LOC100129034	0.692737	0.0170477
SESN3	0.692183	0.00244048
ACTB	0.691965	0.00058865
PLIN3	0.69173	0.00281254
ERF	0.691328	0.00148046
FUT7	0.690975	0.00175512
ITGAX	0.690669	0.00124895
TREML1	0.688497	0.0260304
KLC3	0.688318	0.0333806
AGPAT9	0.687267	0.0156617
RASGRP4	0.686798	0.00160165
SERPINA1	0.686108	0.00093819
SIGLEC14	0.685163	0.0052739
PECAM1	0.684266	0.00077688
PPP3CA	0.683517	0.0001613
CAMKK2	0.683482	0.0030019
LSMEM1	0.683311	0.00059748
APMAP	0.683112	0.0111857
HPS1	0.682204	0.00575865
TBC1D14	0.682202	0.00394328
ACVRL1	0.680972	0.0310077
LRRC4	0.680835	0.00519662
TDRD9	0.680791	0.0415523
HK2	0.680251	0.0122076
LINC01127	0.679331	0.039903
PPM1H	0.679044	0.0343153
CNN2	0.678462	0.0170849
RNU6ATAC	0.677622	0.0497545
LINC01272	0.67745	0.0035348
TIMP1	0.676609	0.0116741
ANP32A-IT1	0.67629	0.00927117
STXBP5	0.67608	0.00104604
EPHB1	0.675717	0.00338952
TDP2	0.675646	0.00310653
LINC01347	0.675366	0.0125814
SLC6A9	0.67484	0.0535022
BCL3	0.674781	0.00291292
GSE1	0.674696	0.0143623
NLRP6	0.674263	0.0199885
VCAN	0.673451	0.00185646
SLC6A8	0.673418	0.054172
PPFIA1	0.673385	0.00096949
CLEC1B	0.673374	0.052071
UBB	0.673318	0.00562202
SLC43A2	0.672592	0.00084444
FAM157C	0.672399	0.0187685
FAM65C	0.672374	0.0332218
TKT	0.672213	0.00198614
VSIG4	0.672017	0.0368666
IL1RN	0.671944	0.00026729
EEPD1	0.670975	0.00994095
ACAP2	0.6707	0.00016318
SNX27	0.670544	0.00197336
TRIM58	0.670409	0.0557035
SNORD22	0.670219	0.026627
LOC729737	0.669434	0.0328695
ZNF516	0.669226	0.00300755
SNORA67	0.669089	0.0196842
PTTG2	0.668598	0.0350494
ZNF652	0.668439	0.00618716
FBXO9	0.667219	0.00106269
CCNI	0.666724	0.0273706
FLOT1	0.666695	0.00126427
BMP6	0.666535	0.00692528
LOC101928673	0.666251	0.0210642
OSGIN2	0.66557	0.00252712
RBMS2	0.664831	0.00525042
NHSL2	0.664789	0.00304057
HGD	0.664692	0.0183156
KIF27	0.664547	0.00726022
PTCRA	0.663052	0.0114619
USP9X	0.662825	0.00051006
CDC14B	0.66268	0.0301376
SIRPD	0.662339	0.00646962
KLHDC8B	0.662171	0.00249802
IQGAP2	0.661781	0.00109229
LYL1	0.661623	0.00505685
DNAJA4	0.660726	0.00908861
PARD3	0.660659	0.0325388
DENND2C	0.660633	0.0341036
LYST	0.660194	0.00034113
MSN	0.660004	0.00012745
LOXHD1	0.659382	0.0522405
GSN	0.659341	0.0107959
ADGRE5	0.659251	0.00572884
ARHGAP24	0.659224	0.0244688
PHF21A	0.658768	0.00160141
C9orf78	0.658381	0.011519
BRI3	0.657297	0.00183394
SOS2	0.657219	0.00040256
SNORA80B	0.656917	0.00629345
PF4V1	0.656742	0.0441933
FCAR	0.656373	0.0145993
CTDSP2	0.655751	0.00016515
POLL	0.655676	0.0163591
TSC22D3	0.655437	0.00392976
MAPK1	0.655125	0.0001228
LRRFIP1	0.654514	0.0014147
SIGLEC9	0.654421	0.0007735
PRKACA	0.651806	0.00229417
FKBP1A	0.651781	0.00445074
ABCC4	0.651595	0.0157244
SNRK-AS1	0.651198	0.0183672
HSPA6	0.651169	0.00031189
LRRC6	0.651005	0.00097607
CNPPD1	0.650597	0.00089724
TSPAN2	0.650469	0.0147159
C8orf88	0.649552	0.0365172
ZNF697	0.649245	0.00652733
SDK1	0.649001	0.0530186
SBNO2	0.647673	0.00021451
IRS2	0.646827	0.0183999
ARRB2	0.646584	0.00017133
IL1B	0.646434	0.00333051
DENND3	0.646256	0.00058405
CD93	0.646151	0.0207151
AP2M1	0.645924	0.00036474
TANC2	0.645826	0.0197584
IFNGR2	0.645582	0.00142628
TLR8	0.645511	0.00274377
GABARAPL1	0.644552	0.00354516
SH3BGRL3	0.643859	0.00582142
NAIP	0.642468	0.0021561
STK40	0.641736	0.0021741
CHMP4B	0.641139	0.00034102
ANO10	0.641127	0.00205976
MAPK13	0.641082	0.00599971
MAP1LC3B	0.640838	0.00284682
ARHGAP19	0.640167	0.00052092
MAP1B	0.639669	0.0133116
PTPRE	0.639008	0.00012669
LAPTM5	0.63811	0.0044441
MAPK14	0.638013	0.00137891
AOC2	0.636355	0.0294953
TPD52L2	0.636092	0.00042819
PAK1	0.63588	0.00076627
FRAT2	0.635566	0.00537165
TMEM40	0.635481	0.0314966
RAB5B	0.635311	0.0213797
FOSL2	0.634983	0.00099047
PIK3CB	0.634624	0.00482443
CHST11	0.634606	0.0010908
PLBD1	0.634564	0.0135555
HCLS1	0.634522	0.00034871
BST1	0.634475	0.00726601
TTC26	0.634345	0.025583
BCORL1	0.634236	0.0283205
OGFRL1	0.634034	0.0008066
NOTCH2	0.632742	0.00620022
FMNL1	0.632311	0.00480196
SRRD	0.632094	0.0112828
LILRB3	0.631931	0.00033687
VCL	0.63143	0.00499586
RAD23A	0.630899	0.0135844
UHRF1BP1L	0.630657	0.000118
TET3	0.630625	0.00175815
F11R	0.630166	0.0005186
PISD	0.629481	0.00749662
WASF2	0.62925	0.0238874
LMNB1	0.629127	0.0143001
GSK3B	0.629112	0.00373836
LBR	0.628678	0.0061065
TIGD3	0.628519	0.0329009
PLXNA2	0.628503	0.0159068
TBXAS1	0.627978	0.00234727
PRKAR1A	0.626804	0.00133548
SLC1A5	0.6268	0.0305074
SLC25A44	0.626611	0.00379131
SNORD94	0.626444	0.0251287
BACH1-IT2	0.625326	0.0527248
ADGRE3	0.625263	0.0115858
ZYX	0.625063	0.00870544
ABAT	0.625018	0.00857957
STAU1	0.6249	0.00513562
TAS2R4	0.624431	0.0483148
ENTPD1	0.624218	0.00112944
CHPT1	0.624149	0.0142353
ANKH	0.624029	0.0387474
AVIL	0.623979	0.0177706
YBX1	0.623805	0.0177602
SSH1	0.623795	0.00449767
MTL5	0.623367	0.0258586
GPSM2	0.623054	0.00242142
HN1	0.622987	0.00057377
ABCG1	0.622549	0.0205511
PKP4	0.622486	0.00294832
TP53I11	0.622272	0.0381316
SLC11A1	0.621336	0.0263149
MAML3	0.620645	0.00062124
CMTM2	0.620263	0.021868
LCP1	0.619471	0.00029824
GPR27	0.619416	0.0264101
RILPL1	0.619234	0.0316676
NLRP12	0.618884	0.0249319
PCBP1-AS1	0.618627	0.00187377
TLR4	0.618517	0.00986722
FAM117A	0.618389	0.0185561
ASAP2	0.618195	0.0476512
RIT1	0.618175	0.00166964
SPINT1	0.618076	0.019044
NLRX1	0.61641	0.0170836
MIDN	0.616133	0.00208939
SNORA71D	0.61598	0.0188533
SULT1A1	0.615909	0.00666168
SNN	0.615907	0.00165311
ACPP	0.615804	0.00906674
C15orf39	0.615543	0.0214087
CLTC	0.61528	0.00392657
HDAC4	0.615209	0.00166561
HCAR2	0.614652	0.00074678
LOC105747689	0.614175	0.00821155
LATS2	0.61407	0.0016379
CLIP1	0.613684	0.00025317
GP5	0.61314	0.0470808
OPHN1	0.613003	0.0261889
SNORA68	0.611952	0.0185609
ORM1	0.610983	0.0404285
C7orf73	0.610822	0.0163758
CDC42EP2	0.610476	0.00408542
HSP90AB4P	0.609497	0.0303972
CANT1	0.609077	0.00138114
RARA	0.608824	0.0008623
GPSM3	0.608718	0.00161413
ODC1	0.60845	0.00507084
TNFRSF1A	0.608161	0.00120754
ANXA11	0.608077	0.00156655
PAN3	0.607992	0.00017603
SNORA47	0.607757	0.0114193
FCGRT	0.607599	0.00462723
RELL1	0.607149	0.00895263
NDEL1	0.606751	0.00116876
H3F3B	0.6064	0.00205027
MPPE1	0.606211	0.00244995
ACTN4	0.606197	0.00137
TM6SF1	0.60605	0.0215045
TMEM91	0.604935	0.0294646
SNAP23	0.604827	0.00078686
RNF144B	0.604457	0.00014312
CECR6	0.604342	0.0536135
HK1	0.604194	0.00054782
CUX1	0.603493	0.00726386
ZRANB1	0.603437	0.00102902
LMNA	0.603258	0.018159
WWP2	0.60307	0.00042667
SLC36A1	0.602142	0.0196923
LRRK2	0.601948	0.00215837
FOS	0.601694	0.023959
SLC26A8	0.601295	0.035162
KIAA0232	0.600747	0.00023888
NEDD9	0.600402	0.00593206
ITGA5	0.599942	0.00443485
NPEPPS	0.599119	0.00296539
CRAT	0.599098	0.0540285
KMT2C	0.599069	0.00904474
GBE1	0.598843	0.00408967
TAS2R13	0.598212	0.0404804
MLF2	0.598196	0.00063024
ZCCHC24	0.597353	0.0224158
RAF1	0.596659	0.00095134
OSM	0.596641	0.0344634
RNF149	0.596249	0.00127317
KCTD21	0.596048	0.0119587
CAB39	0.59514	0.00104905
CASS4	0.594223	0.0159191
DCUN1D1	0.593209	0.00275686
MAP1LC3A	0.592394	0.0411116
ATP11A	0.592305	0.0272893
ECE1	0.59229	0.00193083
PIK3CD	0.592064	0.00051106
TOM1	0.592014	0.00466801
RCN3	0.591131	0.0196504
RICTOR	0.590748	0.00271163
STXBP2	0.590159	0.00278558
GNAI2	0.590013	0.0002012
LOC644285	0.589497	0.0363942
BMP2K	0.589311	0.00290604
NBEAL2	0.589308	0.0154896
CD82	0.589217	0.00696977
NIPBL	0.589046	0.000904
APLP2	0.588719	0.00037172
TXNRD2	0.588564	0.00270715
DAZAP2	0.588031	0.00026333
CHP1	0.584922	0.0163733
LAT2	0.584856	0.00086239
EHD3	0.584722	0.0331508
PLOD1	0.584621	0.0445822
PRRG4	0.584423	0.0437526
BCL2L11	0.583422	0.00750883
CSF3R	0.583096	0.00668215
PLIN5	0.582736	0.0162126
GRB2	0.582482	0.00012673
TMEM184B	0.581849	0.00684702
CCPG1	0.58121	0.008773
CTBP2	0.581171	0.00056193
RHOA	0.579922	0.00046539
IFNAR1	0.57933	0.00282415
ARMC2	0.579289	0.00703556
ADAM9	0.578699	0.0174516
TG	0.578333	0.0381844
PILRA	0.57833	0.0058424
LOC102723766	0.578168	0.0427178
SERINC3	0.577823	0.00089842
ANKHD1	0.577406	0.00844591
MAP2K4	0.577053	0.00141913
MSRB2	0.576563	0.00041327
TFDP1	0.576379	0.0376133
PRDX2	0.576351	0.00035224
IKBIP	0.576155	0.00808766
C1orf198	0.576071	0.0488026
CD14	0.576005	0.0357914
LOC440434	0.576001	0.0331176
MAN2A2	0.575761	0.00988823
ADGRG3	0.575053	0.0452201
TLN2	0.574504	0.0448313
FAM134A	0.574435	0.00293585
KIAA0513	0.573366	0.0006941
EXTL3	0.573161	0.00890299
LASP1	0.572101	0.00013883
CREBRF	0.571886	0.00019785
LOC729603	0.571614	0.0223502
GAA	0.571067	0.00054126
TMEM71	0.57088	0.00662837
GPR160	0.570552	0.0164202
DGKG	0.570158	0.0258978
MTMR10	0.569935	0.0009319
UBAP2	0.569764	0.0143789
FMN1	0.569624	0.0550408
PKN2	0.568931	0.00095448
CREBBP	0.568897	0.0109087
SEL1L	0.567504	0.00015893
AGTPBP1	0.567242	0.00072753
MMP25	0.567117	0.0297394
SNX3	0.567033	0.00340985
ARFIP1	0.567012	0.00140956
SRPK2	0.566873	0.0013724
BICD2	0.566866	0.00059027
GRN	0.566758	0.00540821
ARAP1	0.566603	0.00163048
LILRA6	0.566016	0.0375685
IRF2BPL	0.56597	0.0329643
PRDM5	0.565847	0.0372772
ARL8A	0.565584	0.0159921
KIAA0226L	0.565512	0.0377409
WAS	0.565114	0.00662267
MYD88	0.565095	0.00951825
PCBP1	0.564887	0.00094219
NDE1	0.564881	0.011985
ELL	0.564618	0.00981364
ZNF788	0.564391	0.045783
RGS2	0.562996	0.0470616
ST8SIA4	0.561905	0.00237991
SGMS2	0.561088	0.0410145
SPAG1	0.560968	0.0212889
TP53INP1	0.560785	0.0127096
MAP2K7	0.560563	0.00732915
SNORA38B	0.560488	0.0333973
TUBA4A	0.560477	0.012145
SERTAD2	0.559949	0.0192235
PPP1R12B	0.559726	0.0280482
THOC5	0.558665	0.00023347
MLLT4	0.558448	0.0273485
IP6K1	0.558191	0.01021
KPNA1	0.557102	0.0006215
CEBPA	0.556624	0.0084799
TMCO3	0.555631	0.0153442
CTSD	0.555595	0.0151568
SNORD17	0.555432	0.0261419
FAM212B	0.555074	0.0327361
HMBS	0.55497	0.0425339
MMD	0.553968	0.0467616
RNF123	0.553959	0.034826
PITHD1	0.553637	0.00028895
GLIPR2	0.553211	0.00336912
TLR6	0.553031	0.00144911
ITM2B	0.552862	0.00019745
PRR13	0.552704	0.0219434
INPP5A	0.552618	0.00327808
CFP	0.552483	0.0174647
PCTP	0.552476	0.00010703
PPM1F	0.552342	0.00410587
ACTR2	0.552061	0.0086346
PAPSS2	0.551882	0.0472158
PDZD8	0.551617	0.0102661
QSOX1	0.551514	0.0129
SBF2	0.551181	0.00063047
TRIQK	0.550933	0.0269058
TXNRD1	0.550884	0.00277688
TMEM43	0.550592	0.00139727
PVR	0.550566	0.0057539
COMMD8	-0.55019	0.0168613
ZNF879	-0.55038	0.032464
ZNF678	-0.55063	0.00169646
ZSCAN12	-0.55074	0.0020413
PCGF6	-0.55087	0.0120638
KBTBD8	-0.55117	0.0181982
MRPS28	-0.55172	0.0363208
ZNF141	-0.55326	0.0211063
CCR5	-0.55347	0.0509135
FAIM	-0.55377	0.050224
ENPP2	-0.55494	0.0531818
BCDIN3D	-0.55529	0.0104212
TSPAN13	-0.55537	0.028196
TMEM126A	-0.55548	0.0263128
SCAMP1-AS1	-0.55554	0.00490478
WDR76	-0.55615	0.0048785
ZNF480	-0.55636	0.0279521
FBXO5	-0.55759	0.012126
MRPL15	-0.55804	0.0131536
SCO2	-0.55996	0.050459
KPNA5	-0.56038	0.00183314
ZNF253	-0.56161	0.0222369
ZNF470	-0.56184	0.0039642
RPS14	-0.56191	0.0394023
RPL13A	-0.56278	0.0211262
MRPL36	-0.5628	0.0125581
MIR663AHG	-0.56298	0.00219647
HIST1H2BI	-0.56306	0.0323345
GBP1P1	-0.56427	0.0499991
C21orf62-AS1	-0.56478	0.0433795
NDUFA6	-0.56552	0.0127374
CD2	-0.56583	0.00689322
TMEM223	-0.56672	0.00382298
SLC35F2	-0.56705	0.00899788
CENPF	-0.56716	0.0507312
MRPL1	-0.5679	0.0131916
LYRM2	-0.56809	0.00402017
DBI	-0.56931	0.00479732
EEF1A1	-0.56955	0.017625
CMAHP	-0.5703	0.00183292
CENPH	-0.57084	0.039224
MRPL50	-0.57112	0.0114389
ZNF256	-0.57193	0.0102569
PAXIP1-AS1	-0.57263	0.00486166
SMIM11	-0.57358	0.0265779
TXNDC9	-0.57363	0.014931
IFIT5	-0.57369	0.0390804
LOC100507195	-0.57396	0.0470609
GPR18	-0.57583	0.00129938
COMMD3	-0.57635	0.0133439
GEMIN8	-0.57667	0.00819019
PXMP2	-0.57678	0.0552447
BTG3	-0.57697	0.0240737
ZNF287	-0.57756	0.00777418
HIST1H1B	-0.5776	0.0489024
TIGD2	-0.57897	0.0176295
LOC644656	-0.57975	0.0303163
C17orf89	-0.58002	0.0309492
SACS	-0.58237	0.00060014
PPIL3	-0.58356	0.00773018
CD40	-0.58384	0.00767106
CEP70	-0.58487	0.0267982
TMEM261	-0.58495	0.00756142
CCT2	-0.58644	0.00563886
ZNF14	-0.58652	0.00452999
WDR89	-0.58712	0.0195335
SNX4	-0.5873	0.00501983
SNHG5	-0.58822	0.0535224
NSA2	-0.58841	0.00568196
SNHG6	-0.5887	0.00966149
ZNF525	-0.58889	0.0182213
RCN1	-0.58989	0.0265676
MRPL57	-0.59055	0.00214736
ZNF432	-0.59102	0.0153854
LIME1	-0.59162	0.00140262
MIR762HG	-0.59188	0.0258095
RARRES3	-0.59217	0.0281233
SEC14L2	-0.5933	0.0393872
SCML1	-0.59335	0.00297264
GPR171	-0.59368	0.00082009
SHFM1	-0.59378	0.0117199
TMEM256	-0.59597	0.0379801
MAP10	-0.59621	0.0460261
UQCRB	-0.59739	0.0102069
PSMA2	-0.59801	0.00280883
MRPS23	-0.59835	0.00282796
MRPL47	-0.59876	0.00176167
CCR7	-0.59924	0.00887847
ACAT1	-0.59941	0.00660146
ITGB3BP	-0.59943	0.0118181
DNLZ	-0.6007	0.00937888
ZNF92	-0.60117	0.0136321
RPL41	-0.60367	0.0228546
NDFIP2	-0.60477	0.0252302
RANBP6	-0.605	0.012965
CD72	-0.6057	0.0319966
CBR3	-0.60659	0.0554569
RDH14	-0.60682	0.0180811
CCDC65	-0.60738	0.027904
ZNF510	-0.60755	0.00084217
POMC	-0.60782	0.0524689
TMEM161A	-0.60805	0.0263245
TAF9	-0.60878	0.00301214
OAS2	-0.61022	0.0401959
RPAIN	-0.61088	0.00075367
METTL18	-0.61132	0.013002
HSPB11	-0.6117	0.0107028
RCN2	-0.61302	0.00431877
ZNF302	-0.61413	0.00678906
ZNF583	-0.61418	0.0253132
PLD4	-0.61439	0.0105848
CD48	-0.61526	0.00410834
WDR34	-0.61618	0.0279944
HIST1H3F	-0.6164	0.037045
EVI2A	-0.61712	0.0335218
SNRPD1	-0.61773	0.00287401
SMIM20	-0.61895	0.0148744
CD38	-0.61897	0.0077477
RMND1	-0.61925	0.00159672
USMG5	-0.61951	0.00334262
PTRHD1	-0.62019	0.014723
SCARNA9	-0.62053	0.0129493
C12orf57	-0.6214	0.0204663
FIRRE	-0.62208	0.0361596
MRPS15	-0.62521	0.00055758
C7orf55	-0.62657	0.0380024
IFI27L2	-0.62668	0.0108238
HAUS1	-0.62687	0.00663533
HIST1H2AH	-0.62757	0.0418738
NFYB	-0.62786	0.0175453
IL1RL1	-0.62795	0.0334219
SNORD49A	-0.62801	0.0413432
LRRCC1	-0.63058	0.0198116
SCOC	-0.63366	0.0234314
IFNLR1	-0.63485	0.00424902
OXSM	-0.63545	0.00755799
SCARNA2	-0.63684	0.0100624
ZNF684	-0.63709	0.0109574
SAMD9L	-0.63724	0.0446128
ZNF32	-0.63739	0.00437005
GMNN	-0.63796	0.0125296
ZNF268	-0.63819	0.0082509
NOG	-0.6385	0.0359884
ZNF22	-0.63866	0.00609311
C4orf27	-0.63872	0.00264002
CD80	-0.64212	0.0369324
MZF1-AS1	-0.64264	0.0292619
BEND5	-0.64387	0.0311216
RPL7	-0.64437	0.0278884
CXCR6	-0.64453	0.0260423
SPRY1	-0.64461	0.0281863
LINC00998	-0.64547	0.0127679
TRIAP1	-0.64589	0.009363
MRPL40	-0.64662	0.00497739
NDUFB2	-0.64762	0.00298986
TRAT1	-0.64812	0.00020721
RPL24	-0.6483	0.00267498
ZNF594	-0.64834	0.00198168
CYSLTR2	-0.64962	0.0136683
STAM-AS1	-0.64976	0.0262049
CMC2	-0.65008	0.0055683
TOMM5	-0.65015	0.00429622
NPM1	-0.65116	0.00186306
GPSM1	-0.65165	0.0149656
IGFBP4	-0.65229	0.0514233
HIST1H4F	-0.65335	0.00823509
ZNF436-AS1	-0.65428	0.0267177
OAS1	-0.6552	0.0411912
CFAP36	-0.65593	0.0109552
SLC2A8	-0.65649	0.01548
PSMA3	-0.65716	0.00142777
DNPH1	-0.65916	0.00306283
SNORD116-21	-0.66056	0.046657
MIR663A	-0.66067	0.00496419
LINC00235	-0.66161	0.025983
KLRB1	-0.66176	0.00697089
ZNF181	-0.6639	0.00366932
GNL3	-0.6642	0.00386605
MRPL46	-0.66428	0.00109092
ZNF596	-0.6644	0.00786543
AGMAT	-0.66564	0.00136144
CRTAM	-0.66623	0.00100124
NDUFAF4	-0.66718	0.00780819
GAS6	-0.66838	0.046873
P2RY14	-0.66864	0.0531043
HIST1H4L	-0.67084	0.00540894
SMIM4	-0.67084	0.0226772
TIMM8B	-0.67116	0.00708693
MAPK11	-0.6717	0.0358849
HIST1H3A	-0.67272	0.00027807
FBXO4	-0.67364	0.00311589
GPX7	-0.6738	0.00468135
BEX2	-0.67421	0.00622712
ZNF485	-0.67679	0.00332436
HCG4B	-0.67701	0.0198493
ZNF765	-0.67835	0.00707628
DPH5	-0.68059	0.00395448
CETN3	-0.68144	0.0248284
SPNS3	-0.68179	0.0170018
ASB2	-0.68197	0.0342329
PPA1	-0.68229	0.00262775
PDE7B	-0.68251	0.010663
MELK	-0.68335	0.0318156
BIRC3	-0.68376	0.00014286
MIR3609	-0.68505	0.0379251
TMEM126B	-0.68601	0.0040401
MZB1	-0.68654	0.037308
LSM7	-0.68757	0.0046946
ETAA1	-0.68821	0.00380005
AKAP12	-0.68907	0.0433529
RPL5	-0.68923	0.006236
GIMAP7	-0.69142	0.00021296
HAPLN3	-0.69165	0.00162472
ICOS	-0.69193	0.00107774
MDS2	-0.69203	0.0297548
HMMR	-0.69519	0.0405777
CTLA4	-0.69552	0.00284034
TMA7	-0.69571	0.0132285
HRH4	-0.69721	0.0416201
OTUD6B-AS1	-0.6989	0.00128339
PTRH1	-0.7008	0.00506131
SCARNA21	-0.70192	0.0159516
RPS20	-0.70279	0.00093729
RPL26L1	-0.70298	0.0188821
RPSA	-0.7077	0.00556802
ADTRP	-0.70864	0.00793377
TTC24	-0.70874	0.0169057
MAD2L1	-0.7093	0.016043
LY6E	-0.71017	0.0193473
MIR663B	-0.71076	0.00142758
FCER1A	-0.71571	0.0197964
LOC101927482	-0.71662	0.037564
C8orf59	-0.71797	0.00879835
RRM2	-0.71867	0.0214601
SEC11C	-0.72204	0.00303522
CCDC167	-0.72562	0.00427699
TSC22D1-AS1	-0.72671	0.00894833
MS4A2	-0.72821	0.0367114
ZNF816	-0.72985	0.00262493
METTL5	-0.72989	0.00087876
METRN	-0.73209	0.00515048
IGLL5	-0.7323	0.00881324
NPDC1	-0.73363	0.0139592
TPT1	-0.7372	0.00485947
HIST1H3J	-0.74223	0.0165766
SNRPD2	-0.74513	0.00241631
HDC	-0.74565	0.0332659
ZNF845	-0.74646	0.00587077
HIST1H2AB	-0.74657	0.0103188
CPA3	-0.74723	0.0279032
MRPL13	-0.74795	0.00758857
ZDBF2	-0.74854	0.00069307
SS18L2	-0.75192	0.00032417
RPS8	-0.75372	0.00402779
BATF3	-0.76048	0.0283436
C11orf1	-0.76105	0.00811863
RPS27A	-0.76105	0.00127267
PSMA6	-0.762	0.0006735
RPS10	-0.76374	0.0159627
PCDH9	-0.76388	0.0128182
CENPN	-0.7643	0.00231696
MRPS33	-0.76777	0.00319648
PGBD4	-0.76803	0.0018671
FGFR2	-0.7689	0.0158798
CHPF	-0.76993	0.00446254
ACTR6	-0.77224	0.00114442
COX7C	-0.77422	0.00297714
RPS21	-0.77427	0.0031201
LSM3	-0.77581	0.00335546
PFDN5	-0.77656	0.00647167
NDUFAF4P1	-0.77864	0.00504136
SNHG8	-0.77868	0.00327062
RPL6	-0.77996	0.00154064
CHI3L2	-0.78028	0.00031026
ZNF823	-0.78122	0.00055131
CD3D	-0.78241	0.00029503
FLJ38576	-0.78268	0.0102946
GPR82	-0.78284	0.0126561
TEX30	-0.78364	0.00454068
ARNTL2	-0.78433	0.016787
IL12RB2	-0.7917	0.0009822
BDH2	-0.79493	0.00150162
RPS18	-0.79529	0.00373979
CCR9	-0.79628	0.016908
RPL11	-0.7968	0.00682107
USP30-AS1	-0.79718	0.00383788
CD69	-0.79781	0.00242784
APOBEC3H	-0.79853	0.0178269
MRPL32	-0.8014	0.00031977
GIMAP2	-0.80182	0.00034769
LAMP3	-0.8037	0.0210873
HINT1	-0.81018	0.00083591
HOXB2	-0.81296	0.00561692
HIST1H2BB	-0.81396	0.00583339
RGS1	-0.81486	0.0192731
ZNF658	-0.8179	0.00660071
NDUFA4	-0.81808	0.00059046
SNRPG	-0.81957	0.00220485
LPAR6	-0.82659	0.00099382
RPL22L1	-0.83117	0.00061789
FAM26F	-0.84122	0.00869134
SAMD9	-0.84194	0.00125884
PSMA4	-0.84271	0.00083043
RPS29	-0.85979	0.00097021
TOMM7	-0.86742	0.00023955
RPL35A	-0.86911	0.00165131
UBE2T	-0.87237	0.0026294
GZMA	-0.87852	0.00022029
RTP4	-0.88225	0.00558934
CKS2	-0.88829	0.00538168
RMI2	-0.90712	0.00210529
RPL35	-0.91801	0.00083489
CACNG8	-0.92347	0.00837894
RPS6	-0.93709	0.00040861
GAS5	-0.9403	0.00170239
RPS15A	-0.94127	0.00157987
RSL24D1	-0.94157	0.00141483
RPL27	-0.9581	0.0006148
HIST1H3G	-0.96032	0.00311125
FAM111B	-0.97148	0.0002454
SCARNA7	-0.9896	0.00184869
CEP55	-0.99855	0.00353427
PFDN4	-1.00461	0.00300233
POLR2K	-1.04532	0.00020756
COX7B	-1.0516	0.00061474
RPL23	-1.06027	0.00037743
COX6C	-1.06516	0.00020015
RPS3A	-1.06534	0.00051908
COMMD6	-1.07429	0.00033523
RPL26	-1.08503	0.00020429
RPS24	-1.09898	0.00064385
EEF1B2	-1.11482	0.00030577
HES4	-1.13597	0.00059274
TNFRSF17	-1.15271	0.00049143
RPL39	-1.15735	0.00016821
RPS7	-1.16376	0.00010366
RPL31	-1.24302	0.00010765
